# Supplementary material for: Tissue-Specific Transcriptome Analysis Reveals Candidate Transcripts Associated with the Process of Programmed B Chromosome Elimination in Aegilops speltoides
Source: Int J Mol Sci. 2020 Oct 14;21(20):7596. doi: 10.3390/ijms21207596 (PMC7593951; doi:10.3390/ijms21207596)
Supplement: Supplementary file 1 [file ijms-21-07596-s001.zip]

Archive with 15 entries (14 files):
- SUPPL FINAL/
- SUPPL FINAL/Figure S1.png
- SUPPL FINAL/Figure S1.tif
- SUPPL FINAL/Figure S2.gif
- SUPPL FINAL/Figure S2.png
- SUPPL FINAL/Figure S2.tif
- SUPPL FINAL/ijms-949070-Supplementary Materials.pdf
- SUPPL FINAL/Table S1.xlsx
- SUPPL FINAL/Table S2.xlsx
- SUPPL FINAL/Table S3.xlsx
- SUPPL FINAL/Table S4.xlsx
- SUPPL FINAL/Table S5.xlsx
- SUPPL FINAL/Table S6.xlsx
- SUPPL FINAL/Table S7.xlsx
- SUPPL FINAL/Table S8.xlsx
