# Supplementary material for: Tissue-Specific Transcriptome Analysis Reveals Candidate Transcripts Associated with the Process of Programmed B Chromosome Elimination in Aegilops speltoides
Source: Int J Mol Sci. 2020 Oct 14;21(20):7596. doi: 10.3390/ijms21207596 (PMC7593951; doi:10.3390/ijms21207596)
Supplement: Supplementary file 1 [file ijms-21-07596-s001.zip › SUPPL FINAL/Table S1.xlsx]

## Sheet: Tabelle1
Table S1. Primers used for PCR and RT-qPCR.
Primer Name	Sequence 5' -> 3'	Application
F_AesTR-183	GTCAAATGCGTGGGTCAAC	PCR
Rev_AesTR-183	GTTTGACCAAAGGACTTTCTCG3
F_Brevis_Bplus_50	GCAGCAGCAAATCGTGAACG	qRT-PCR
Rev_Brevis_Bplus_111	CGGTCTGCACCCCAGTACAC
F_Nuf2_Bplus_80	TCTGCTGCCGTTGACAAAAG
Rev_Nuf2_Bplus_137	GCCCTCAGACTTACTCGTTGCA
F_SPC25_Bplus_256	ATTTGGTCTTCGACGAGCGT
Rev_SPC25_Bplus_314	AACATGGCAGGAACCCAATC
F_SMC2_Bplus_189	AGGCAGCATCGGAAGAGACAA
Rev_SMC2_Bplus_247	TGACAGCGATGTGGAGTTTGG
F_TPX2_Bplus_256	TCGCAAGACTGCTTTTTCCC
Rev_TPX2_Bplus_313	GCGCAAATTTTGCGGTAAA
F_Brevis_B0_71	CCATGATGACCAGACGTCGAA
Rev_Brevis_B0_128	TTACGGCCATGCTGTGCTT
