# Supplementary material for: Tissue-Specific Transcriptome Analysis Reveals Candidate Transcripts Associated with the Process of Programmed B Chromosome Elimination in Aegilops speltoides
Source: Int J Mol Sci. 2020 Oct 14;21(20):7596. doi: 10.3390/ijms21207596 (PMC7593951; doi:10.3390/ijms21207596)
Supplement: Supplementary file 1 [file ijms-21-07596-s001.zip › SUPPL FINAL/Table S2.xlsx]

## Sheet: Tabelle1
Table S2. Summary statistics and quality assessment for the de novo assembly based on Trinity and Transrate.
	Trinity		Transrate
Category	Ae. speltoides with B0	Ae. speltoides with Bplus	Ae. speltoides with B0	Ae. speltoides with Bplus
Total transcripts	214.06	254.246	165.818	196.36
GC (%)	47.03	46.89	47.24	47.10
N50 transcript length (bp)	985	928	839	784
Median contig length (bp)	482	446	461	425
Average contig	694.68	656.57	638.91	598.42
Total assembled bases	148,704,048	166,930,546	105,942,301	117,506,176
	4896 BUSCOs*
Complete BUSCOs	2414	49.3%
Complete and single-copy BUSCOs	1818	37.1%
Complete and duplicated BUSCOs	596	12.2%
Fragmented BUSCOs	755	15.4%
Missing BUSCOs	1727	35.3%,
*analysis based on combined, non-redundent assemblies of Ae. speltoides B0 and Bplus using Poales ODB10 set.
