# Supplementary material for: Tissue-Specific Transcriptome Analysis Reveals Candidate Transcripts Associated with the Process of Programmed B Chromosome Elimination in Aegilops speltoides
Source: Int J Mol Sci. 2020 Oct 14;21(20):7596. doi: 10.3390/ijms21207596 (PMC7593951; doi:10.3390/ijms21207596)
Supplement: Supplementary file 1 [file ijms-21-07596-s001.zip › SUPPL FINAL/Table S3.xlsx]

## Sheet: Sheet1
Table S3. Results of Gene Set Enrichment Analysis (GSEA, AgriGo v2. analytical toolkit) using transcript isoforms upregulated during the B chromosome elimination in Ae. speltoides. Background reference for the enrichment analysis is wheat genome.
GO_acc	term_type	Term	queryitem	querytotal	%queryitem from querytotal	bgitem	bgtotal	pvalue	FDR	entries
GO:0000775	C	chromosome, centromeric region	7	2908	0.240715	36	87515	0.00041	0.018	// TraesCS1B01G161100.1 // TraesCS6B01G399000.1 // TraesCS6B01G126900.1 // TraesCS7A01G516100.1 // TraesCS6D01G106900.1 // TraesCS2D01G151300.1 // TraesCS6B01G145100.2
GO:0098687	C	chromosomal region	8	2908	0.275103	52	87515	0.00065	0.019	// TraesCS1B01G161100.1 // TraesCS6B01G399000.1 // TraesCS6B01G126900.1 // TraesCS1B01G468500.2 // TraesCS7A01G516100.1 // TraesCS6D01G106900.1 // TraesCS2D01G151300.1 // TraesCS6B01G145100.2
GO:0005737	C	cytoplasm	169	2908	5.81155	3804	87515	0.00016	0.014	// TraesCS6A01G392500.2 // TraesCS2A01G431200.1 // TraesCS2B01G246000.1 // TraesCS4D01G032800.1 // TraesCS6B01G127300.1 // TraesCS5D01G423400.1 // TraesCS4B01G259600.1 // TraesCS7B01G435700.1 // TraesCS4A01G278500.1 // TraesCS3B01G286200.2 // TraesCS3A01G478100.1 // TraesCS5B01G411700.1 // TraesCS7B01G222400.1 // TraesCS4D01G248500.1 // TraesCS5B01G299200.1 // TraesCS5B01G300300.2 // TraesCSU01G0…
GO:0004721	F	phosphoprotein phosphatase activity	15	2908	0.515818	165	87515	0.00077	0.026	// TraesCS5D01G144600.1 // TraesCS2D01G290700.1 // TraesCS5A01G529100.1 // TraesCS7D01G169300.1 // TraesCS7A01G277300.1 // TraesCS3B01G311700.1 // TraesCS1A01G265000.3 // TraesCS1B01G107000.4 // TraesCS1B01G107000.1 // TraesCS2B01G077300.1 // TraesCS7B01G129500.2 // TraesCS2B01G077300.2 // TraesCS4A01G217600.1 // TraesCS1D01G440600.2 // TraesCS1A01G431500.1
GO:0003777	F	microtubule motor activity	20	2908	0.687758	269	87515	0.0012	0.037	// TraesCS5B01G072900.1 // TraesCS3B01G309000.1 // TraesCS2B01G342100.1 // TraesCSU01G115700.1 // TraesCS7B01G071700.1 // TraesCS6B01G285500.3 // TraesCS6A01G389400.1 // TraesCS2D01G213200.1 // TraesCS7D01G072300.1 // TraesCS5B01G222600.3 // TraesCS2B01G229500.2 // TraesCS2D01G329700.1 // TraesCS1B01G071500.1 // TraesCS1D01G248600.1 // TraesCS6A01G003700.1 // TraesCS6B01G445700.1 // TraesCS3B01G2…
GO:0008017	F	microtubule binding	27	2908	0.928473	333	87515	5.2e-05	0.007	// TraesCS2B01G229500.2 // TraesCS2D01G213200.1 // TraesCS5B01G222600.3 // TraesCS6B01G328200.1 // TraesCS1B01G071500.1 // TraesCS5B01G000600.2 // TraesCS6B01G445700.1 // TraesCS1B01G354200.1 // TraesCS3A01G380800.2 // TraesCS3B01G349000.3 // TraesCS6B01G285500.3 // TraesCS2B01G342100.1 // TraesCS7D01G072300.1 // TraesCS1D01G248600.1 // TraesCS3B01G278600.1 // TraesCS5A01G223700.2 // TraesCS5B01G…
GO:0015631	F	tubulin binding	29	2908	0.997249	366	87515	4.1e-05	0.007	// TraesCS2B01G229500.2 // TraesCS2D01G213200.1 // TraesCS5B01G222600.3 // TraesCS6B01G328200.1 // TraesCS1B01G071500.1 // TraesCS5B01G000600.2 // TraesCS6B01G445700.1 // TraesCS1B01G354200.1 // TraesCS3A01G380800.2 // TraesCS3B01G349000.3 // TraesCS6B01G285500.3 // TraesCS2B01G342100.1 // TraesCS7D01G072300.1 // TraesCS2D01G399800.2 // TraesCS1D01G248600.1 // TraesCS5B01G230400.1 // TraesCS3B01G…
GO:0008092	F	cytoskeletal protein binding	37	2908	1.27235	544	87515	8.3e-05	0.0075	// TraesCS2B01G229500.2 // TraesCS2D01G213200.1 // TraesCS5B01G222600.3 // TraesCS3D01G110000.1 // TraesCS6B01G328200.1 // TraesCS1B01G071500.1 // TraesCS7B01G403700.1 // TraesCS4B01G152700.1 // TraesCS5B01G000600.2 // TraesCS6B01G445700.1 // TraesCS1B01G354200.1 // TraesCS3A01G380800.2 // TraesCS2B01G095500.1 // TraesCS3B01G349000.3 // TraesCS6B01G285500.3 // TraesCS2B01G342100.1 // TraesCS7D01G…
GO:0042578	F	phosphoric ester hydrolase activity	42	2908	1.44429	713	87515	0.00052	0.02	// TraesCS2A01G570900.1 // TraesCS5D01G144600.1 // TraesCS7D01G169300.1 // TraesCS1D01G340700.1 // TraesCS6D01G323000.4 // TraesCS7A01G277300.1 // TraesCS7A01G263000.1 // TraesCS7B01G226800.1 // TraesCS7A01G322300.1 // TraesCS5A01G532300.1 // TraesCS2D01G290700.1 // TraesCS1B01G428900.2 // TraesCS3B01G311700.1 // TraesCS5D01G381400.1 // TraesCS2D01G167200.1 // TraesCS7B01G063500.2 // TraesCS3A01G…
GO:0032561	F	guanyl ribonucleotide binding	52	2908	1.78817	900	87515	0.00019	0.0086	// TraesCS6A01G192800.1 // TraesCS4B01G117900.2 // TraesCS3D01G414700.1 // TraesCS1B01G033500.1 // TraesCS4A01G363900.1 // TraesCS1B01G340600.1 // TraesCS1A01G172300.2 // TraesCS7B01G340200.2 // TraesCS5D01G423400.1 // TraesCS6D01G288300.1 // TraesCS1B01G087700.1 // TraesCS4D01G017300.2 // TraesCS3B01G324300.1 // TraesCS4B01G158600.1 // TraesCS5D01G480200.1 // TraesCS4B01G117800.1 // TraesCS3D01G…
GO:0005525	F	GTP binding	52	2908	1.78817	900	87515	0.00019	0.0086	// TraesCS6A01G192800.1 // TraesCS4B01G117900.2 // TraesCS3D01G414700.1 // TraesCS1B01G033500.1 // TraesCS4A01G363900.1 // TraesCS1B01G340600.1 // TraesCS1A01G172300.2 // TraesCS7B01G340200.2 // TraesCS5D01G423400.1 // TraesCS6D01G288300.1 // TraesCS1B01G087700.1 // TraesCS4D01G017300.2 // TraesCS3B01G324300.1 // TraesCS4B01G158600.1 // TraesCS5D01G480200.1 // TraesCS4B01G117800.1 // TraesCS3D01G…
GO:0019001	F	guanyl nucleotide binding	53	2908	1.82256	912	87515	0.00015	0.0086	// TraesCS6A01G192800.1 // TraesCS4B01G117900.2 // TraesCS3D01G414700.1 // TraesCS5B01G068300.1 // TraesCS1B01G033500.1 // TraesCS4A01G363900.1 // TraesCS1B01G340600.1 // TraesCS1A01G172300.2 // TraesCS7B01G340200.2 // TraesCS5D01G423400.1 // TraesCS6D01G288300.1 // TraesCS1B01G087700.1 // TraesCS4D01G017300.2 // TraesCS3B01G324300.1 // TraesCS4B01G158600.1 // TraesCS5D01G480200.1 // TraesCS4B01G…
GO:0044272	P	sulfur compound biosynthetic process	9	2908	0.309491	80	87515	0.0023	0.049	// TraesCS6B01G169000.2 // TraesCS3D01G463300.1 // TraesCS4D01G025400.1 // TraesCS7D01G199900.1 // TraesCS6D01G230100.1 // TraesCS1B01G090500.1 // TraesCS4A01G290400.1 // TraesCS4B01G023800.1 // TraesCS6B01G431000.2
GO:0048285	P	organelle fission	10	2908	0.343879	88	87515	0.0012	0.032	// TraesCS1B01G161100.1 // TraesCS6B01G399000.1 // TraesCS6B01G126900.1 // TraesCS6D01G290500.2 // TraesCS1D01G240000.1 // TraesCS7A01G516100.1 // TraesCS6D01G106900.1 // TraesCS4B01G355100.1 // TraesCS4D01G278800.1 // TraesCS6B01G145100.2
GO:0006928	P	movement of cell or subcellular component	20	2908	0.687758	269	87515	0.0012	0.032	// TraesCS5B01G072900.1 // TraesCS3B01G309000.1 // TraesCS2B01G342100.1 // TraesCSU01G115700.1 // TraesCS7B01G071700.1 // TraesCS6B01G285500.3 // TraesCS6A01G389400.1 // TraesCS2D01G213200.1 // TraesCS7D01G072300.1 // TraesCS5B01G222600.3 // TraesCS2B01G229500.2 // TraesCS2D01G329700.1 // TraesCS1B01G071500.1 // TraesCS1D01G248600.1 // TraesCS6A01G003700.1 // TraesCS6B01G445700.1 // TraesCS3B01G2…
GO:0007018	P	microtubule-based movement	20	2908	0.687758	269	87515	0.0012	0.032	// TraesCS5B01G072900.1 // TraesCS3B01G309000.1 // TraesCS2B01G342100.1 // TraesCSU01G115700.1 // TraesCS7B01G071700.1 // TraesCS6B01G285500.3 // TraesCS6A01G389400.1 // TraesCS2D01G213200.1 // TraesCS7D01G072300.1 // TraesCS5B01G222600.3 // TraesCS2B01G229500.2 // TraesCS2D01G329700.1 // TraesCS1B01G071500.1 // TraesCS1D01G248600.1 // TraesCS6A01G003700.1 // TraesCS6B01G445700.1 // TraesCS3B01G2…
GO:0006397	P	mRNA processing	20	2908	0.687758	290	87515	0.0028	0.049	// TraesCS5B01G485100.1 // TraesCS1B01G425600.2 // TraesCS1D01G158700.1 // TraesCS7D01G325500.1 // TraesCS6D01G199700.1 // TraesCS7B01G222400.1 // TraesCS1D01G355400.1 // TraesCS4A01G165000.3 // TraesCS6D01G274200.1 // TraesCS4A01G094800.1 // TraesCS6D01G197000.1 // TraesCS5B01G571300.1 // TraesCS4D01G056700.1 // TraesCS4D01G091300.1 // TraesCS7B01G129900.1 // TraesCS1B01G085800.2 // TraesCS2B01G…
GO:0016071	P	mRNA metabolic process	23	2908	0.790922	349	87515	0.0024	0.049	// TraesCS6D01G388100.1 // TraesCS1D01G355400.1 // TraesCS4A01G165000.3 // TraesCS6D01G197000.1 // TraesCS7B01G129900.1 // TraesCS6D01G199700.1 // TraesCS7B01G222400.1 // TraesCS7A01G234600.1 // TraesCS5B01G571300.1 // TraesCS4D01G091300.1 // TraesCS5B01G485100.1 // TraesCS6D01G274200.1 // TraesCS4A01G094800.1 // TraesCS1B01G085800.2 // TraesCS2B01G077300.1 // TraesCS2B01G077300.2 // TraesCS1B01G…
GO:0007017	P	microtubule-based process	29	2908	0.997249	436	87515	0.00064	0.02	// TraesCS2B01G229500.2 // TraesCS2D01G213200.1 // TraesCS5B01G222600.3 // TraesCS1B01G071500.1 // TraesCS6B01G445700.1 // TraesCS1B01G354200.1 // TraesCS7D01G454200.1 // TraesCS3B01G349000.3 // TraesCS6B01G285500.3 // TraesCS2B01G342100.1 // TraesCS7D01G072300.1 // TraesCS2D01G399800.2 // TraesCS3D01G180700.1 // TraesCS1D01G248600.1 // TraesCS5B01G230400.1 // TraesCS3B01G278600.1 // TraesCS3B01G…
GO:0007165	P	signal transduction	51	2908	1.75378	1001	87515	0.0029	0.049	// TraesCS5B01G110800.2 // TraesCS6B01G253900.1 // TraesCS7A01G327600.1 // TraesCS1B01G087700.1 // TraesCS5B01G068300.1 // TraesCS3A01G098600.1 // TraesCS4D01G126200.2 // TraesCS5D01G160300.1 // TraesCS2B01G290500.1 // TraesCS7B01G275800.1 // TraesCS5D01G405800.1 // TraesCS2A01G251800.1 // TraesCS7A01G146600.1 // TraesCS6D01G330800.1 // TraesCS5D01G480200.1 // TraesCS6B01G257600.2 // TraesCS1B01G…
GO:0023052	P	signaling	51	2908	1.75378	1001	87515	0.0029	0.049	// TraesCS5B01G110800.2 // TraesCS6B01G253900.1 // TraesCS7A01G327600.1 // TraesCS1B01G087700.1 // TraesCS5B01G068300.1 // TraesCS3A01G098600.1 // TraesCS4D01G126200.2 // TraesCS5D01G160300.1 // TraesCS2B01G290500.1 // TraesCS7B01G275800.1 // TraesCS5D01G405800.1 // TraesCS2A01G251800.1 // TraesCS7A01G146600.1 // TraesCS6D01G330800.1 // TraesCS5D01G480200.1 // TraesCS6B01G257600.2 // TraesCS1B01G…
GO:0044700	P	single organism signaling	51	2908	1.75378	1001	87515	0.0029	0.049	// TraesCS5B01G110800.2 // TraesCS6B01G253900.1 // TraesCS7A01G327600.1 // TraesCS1B01G087700.1 // TraesCS5B01G068300.1 // TraesCS3A01G098600.1 // TraesCS4D01G126200.2 // TraesCS5D01G160300.1 // TraesCS2B01G290500.1 // TraesCS7B01G275800.1 // TraesCS5D01G405800.1 // TraesCS2A01G251800.1 // TraesCS7A01G146600.1 // TraesCS6D01G330800.1 // TraesCS5D01G480200.1 // TraesCS6B01G257600.2 // TraesCS1B01G…
GO:0006396	P	RNA processing	56	2908	1.92572	1032	87515	0.00048	0.018	// TraesCS2A01G431200.1 // TraesCS5D01G217500.1 // TraesCS5A01G360900.2 // TraesCS6D01G304200.3 // TraesCS1D01G355400.1 // TraesCS4A01G165000.3 // TraesCS3B01G176100.1 // TraesCS6B01G053000.1 // TraesCS6D01G197000.1 // TraesCS3D01G263700.1 // TraesCS4B01G138600.1 // TraesCS7B01G129900.1 // TraesCS4B01G127300.1 // TraesCS3B01G311600.2 // TraesCS2D01G351700.1 // TraesCS3D01G300500.1 // TraesCS3A01G…
GO:0051716	P	cellular response to stimulus	77	2908	2.64787	1543	87515	0.00054	0.018	// TraesCS5B01G110800.2 // TraesCS6B01G253900.1 // TraesCS7A01G327600.1 // TraesCS1B01G087700.1 // TraesCS6B01G257600.2 // TraesCS2B01G595200.1 // TraesCS4B01G153200.1 // TraesCS5B01G068300.1 // TraesCS3A01G098600.1 // TraesCS7B01G126700.2 // TraesCS4D01G126200.2 // TraesCS7B01G390100.2 // TraesCS2B01G290500.1 // TraesCS7B01G275800.1 // TraesCS2A01G355000.1 // TraesCS6B01G300000.1 // TraesCS3A01G…
GO:0016043	P	cellular component organization	85	2908	2.92297	1653	87515	0.00012	0.01	// TraesCS3B01G292000.1 // TraesCS6B01G399000.1 // TraesCS2B01G616200.2 // TraesCS5B01G533400.1 // TraesCS1B01G480800.1 // TraesCS2D01G355100.1 // TraesCS2D01G305700.1 // TraesCS4D01G292000.1 // TraesCS3B01G012200.2 // TraesCS6D01G197000.1 // TraesCS5B01G203600.1 // TraesCS7B01G403700.1 // TraesCS3B01G214600.1 // TraesCS4B01G152700.1 // TraesCS5B01G000600.2 // TraesCS6D01G364400.1 // TraesCS2D01G…
GO:0071840	P	cellular component organization or biogenesis	105	2908	3.61073	2116	87515	7.3e-05	0.0085	// TraesCS6B01G053000.1 // TraesCS6D01G197000.1 // TraesCS3B01G214600.1 // TraesCS4A01G124700.1 // TraesCS2B01G123100.2 // TraesCS5B01G571300.1 // TraesCS5B01G299200.1 // TraesCS3D01G107200.1 // TraesCS3B01G292000.1 // TraesCS4A01G376000.1 // TraesCS7D01G238600.1 // TraesCS6B01G193300.2 // TraesCS4A01G154000.1 // TraesCS1B01G480600.3 // TraesCS5A01G253000.1 // TraesCS1B01G248600.1 // TraesCS3B01G…
GO:0044281	P	small molecule metabolic process	152	2908	5.22696	3420	87515	0.00033	0.014	// TraesCS7D01G030000.1 // TraesCS2D01G188800.2 // TraesCS6B01G299700.1 // TraesCS6B01G127300.1 // TraesCS4B01G199200.4 // TraesCS4B01G023800.1 // TraesCS3B01G126000.1 // TraesCS5A01G522600.1 // TraesCS2A01G149300.1 // TraesCS3D01G463300.1 // TraesCS1D01G233400.1 // TraesCS6B01G297000.1 // TraesCS5A01G411200.1 // TraesCS4A01G059500.2 // TraesCS3A01G480900.1 // TraesCS7B01G208700.1 // TraesCS5A01G…
GO:0016070	P	RNA metabolic process	245	2908	8.42503	6089	87515	0.0016	0.038	// TraesCS4B01G006700.1 // TraesCS6D01G144400.1 // TraesCS5D01G433100.1 // TraesCS1A01G107900.1 // TraesCS3B01G176100.1 // TraesCS5D01G027800.3 // TraesCS6B01G053000.1 // TraesCS6D01G197000.1 // TraesCS3B01G208300.2 // TraesCS7B01G377700.1 // TraesCS3B01G323800.1 // TraesCS1D01G418000.1 // TraesCS4D01G105200.1 // TraesCS5B01G310800.1 // TraesCS6B01G043800.1 // TraesCS6B01G219200.1 // TraesCS4A01G…
GO:0090304	P	nucleic acid metabolic process	284	2908	9.76616	7020	87515	0.00052	0.018	// TraesCS4B01G006700.1 // TraesCS1B01G480800.1 // TraesCS6D01G144400.1 // TraesCS5D01G433100.1 // TraesCS2B01G120600.1 // TraesCS1A01G107900.1 // TraesCS3B01G176100.1 // TraesCS3B01G289300.1 // TraesCS6B01G053000.1 // TraesCS6D01G197000.1 // TraesCS3B01G208300.2 // TraesCS7B01G377700.1 // TraesCS3B01G323800.1 // TraesCS1D01G418000.1 // TraesCS6B01G300000.1 // TraesCS4D01G105200.1 // TraesCS5B01G…
GO:0010467	P	gene expression	301	2908	10.3508	7621	87515	0.0014	0.035	// TraesCS4B01G006700.1 // TraesCS1B01G480800.1 // TraesCS7A01G327600.1 // TraesCS6D01G144400.1 // TraesCS5D01G433100.1 // TraesCS1A01G107900.1 // TraesCS6A01G392500.2 // TraesCS3B01G176100.1 // TraesCS5D01G027800.3 // TraesCS6B01G053000.1 // TraesCS6D01G197000.1 // TraesCS3B01G208300.2 // TraesCS2B01G246000.1 // TraesCS4D01G032800.1 // TraesCS3B01G323800.1 // TraesCS1D01G418000.1 // TraesCS5D01G…
GO:0006139	P	nucleobase-containing compound metabolic process	334	2908	11.4856	8278	87515	0.0002	0.011	// TraesCS4B01G006700.1 // TraesCS1B01G480800.1 // TraesCS6D01G144400.1 // TraesCS5D01G433100.1 // TraesCS2B01G120600.1 // TraesCS3B01G017400.1 // TraesCS7B01G114300.1 // TraesCS3B01G176100.1 // TraesCS3B01G289300.1 // TraesCS6B01G053000.1 // TraesCS6D01G197000.1 // TraesCS3B01G208300.2 // TraesCS7B01G377700.1 // TraesCS3B01G323800.1 // TraesCS1D01G418000.1 // TraesCS6B01G300000.1 // TraesCS4D01G…
GO:0044763	P	single-organism cellular process	346	2908	11.8982	8381	87515	2.9e-05	0.0067	// TraesCS7A01G327600.1 // TraesCS6B01G299700.1 // TraesCS6B01G322300.2 // TraesCS4B01G023800.1 // TraesCS2A01G149300.1 // TraesCS3D01G463300.1 // TraesCS2B01G315300.1 // TraesCS2B01G616300.1 // TraesCS1A01G235100.3 // TraesCS7D01G239600.1 // TraesCS4B01G137200.1 // TraesCS5B01G131000.1 // TraesCS5A01G066100.1 // TraesCS6D01G330800.1 // TraesCS7D01G260700.2 // TraesCS7B01G164700.1 // TraesCS5A01G…
GO:0046483	P	heterocycle metabolic process	353	2908	12.1389	8762	87515	0.00014	0.01	// TraesCS4B01G006700.1 // TraesCS7B01G377700.1 // TraesCS1D01G418000.1 // TraesCS4B01G023800.1 // TraesCS3D01G463300.1 // TraesCS3B01G023200.1 // TraesCS3D01G480900.1 // TraesCS3D01G107200.1 // TraesCS3B01G421600.1 // TraesCS6D01G023400.1 // TraesCS4A01G154000.1 // TraesCS7B01G409700.1 // TraesCS2B01G447300.1 // TraesCS5B01G236900.1 // TraesCS5B01G125900.1 // TraesCS5A01G253000.1 // TraesCS5B01G…
GO:0006725	P	cellular aromatic compound metabolic process	357	2908	12.2765	8882	87515	0.00016	0.01	// TraesCS4B01G006700.1 // TraesCS7B01G377700.1 // TraesCS1D01G418000.1 // TraesCS4B01G023800.1 // TraesCS3D01G463300.1 // TraesCS3B01G023200.1 // TraesCS3D01G480900.1 // TraesCS3D01G107200.1 // TraesCS3B01G421600.1 // TraesCS6D01G023400.1 // TraesCS4A01G154000.1 // TraesCS7B01G409700.1 // TraesCS2B01G447300.1 // TraesCS5B01G236900.1 // TraesCS5B01G125900.1 // TraesCS5A01G253000.1 // TraesCS5B01G…
GO:1901360	P	organic cyclic compound metabolic process	364	2908	12.5172	8980	87515	7.2e-05	0.0085	// TraesCS4B01G006700.1 // TraesCS7B01G377700.1 // TraesCS1D01G418000.1 // TraesCS4B01G023800.1 // TraesCS3D01G463300.1 // TraesCS3B01G023200.1 // TraesCS3D01G480900.1 // TraesCS3D01G107200.1 // TraesCS3B01G421600.1 // TraesCS6D01G023400.1 // TraesCS4A01G154000.1 // TraesCS7B01G409700.1 // TraesCS2B01G447300.1 // TraesCS5B01G236900.1 // TraesCS5B01G125900.1 // TraesCS5A01G253000.1 // TraesCS5B01G…
GO:0009058	P	biosynthetic process	393	2908	13.5144	10309	87515	0.0028	0.049	// TraesCS6A01G392500.2 // TraesCS4B01G006700.1 // TraesCS7B01G377700.1 // TraesCS1D01G418000.1 // TraesCS4B01G023800.1 // TraesCS2A01G149300.1 // TraesCS3D01G463300.1 // TraesCS3D01G480900.1 // TraesCS3D01G107200.1 // TraesCS3B01G421600.1 // TraesCS6D01G023400.1 // TraesCS7B01G409700.1 // TraesCS2B01G616300.1 // TraesCS2B01G447300.1 // TraesCS5B01G236900.1 // TraesCS5A01G253000.1 // TraesCS7B01G…
GO:0034641	P	cellular nitrogen compound metabolic process	414	2908	14.2366	10503	87515	0.0002	0.011	// TraesCS6A01G392500.2 // TraesCS4B01G006700.1 // TraesCS7B01G377700.1 // TraesCS1D01G418000.1 // TraesCS4B01G023800.1 // TraesCS3D01G463300.1 // TraesCS3B01G023200.1 // TraesCS3D01G480900.1 // TraesCS3D01G107200.1 // TraesCS3B01G421600.1 // TraesCS6D01G023400.1 // TraesCS4A01G154000.1 // TraesCS7B01G409700.1 // TraesCS2B01G447300.1 // TraesCS5B01G236900.1 // TraesCS5B01G125900.1 // TraesCS5A01G…
GO:0006807	P	nitrogen compound metabolic process	467	2908	16.0591	11652	87515	1.7e-05	0.0067	// TraesCS2B01G612300.1 // TraesCS6A01G392500.2 // TraesCS6B01G299700.1 // TraesCS7B01G377700.1 // TraesCS1D01G418000.1 // TraesCS4B01G023800.1 // TraesCS2A01G149300.1 // TraesCS3D01G463300.1 // TraesCS3B01G023200.1 // TraesCS3D01G480900.1 // TraesCS3D01G107200.1 // TraesCS3B01G421600.1 // TraesCS6D01G023400.1 // TraesCS4A01G154000.1 // TraesCS7B01G409700.1 // TraesCS2D01G377400.1 // TraesCS2B01G…
GO:0009987	P	cellular process	989	2908	34.0096	27061	87515	0.00024	0.011	// TraesCS7A01G327600.1 // TraesCS7A01G277300.1 // TraesCS6A01G392500.2 // TraesCS3A01G073300.1 // TraesCS4B01G353600.1 // TraesCS4D01G215200.1 // TraesCS3B01G208300.2 // TraesCS7B01G377700.1 // TraesCS1D01G418000.1 // TraesCS6B01G322300.2 // TraesCS4B01G023800.1 // TraesCS2B01G425500.2 // TraesCS2A01G149300.1 // TraesCS3D01G463300.1 // TraesCS3B01G023200.1 // TraesCS2B01G388800.1 // TraesCS3D01G…
