# Supplementary material for: Tissue-Specific Transcriptome Analysis Reveals Candidate Transcripts Associated with the Process of Programmed B Chromosome Elimination in Aegilops speltoides
Source: Int J Mol Sci. 2020 Oct 14;21(20):7596. doi: 10.3390/ijms21207596 (PMC7593951; doi:10.3390/ijms21207596)
Supplement: Supplementary file 1 [file ijms-21-07596-s001.zip › SUPPL FINAL/Table S4.xlsx]

## Sheet: Sheet1
Table S4. Transcript isoforms upregulated during the B chromosome elimination in Ae. speltoides and representing the enriched term "microtubule-based process" based on AgriGo v2. Background reference for the enrichment analysis is wheat genome.
GO Accession: GO:0007017
Ontology: Biological Process
Description: microtubule-based process
Annotated/Total number in query list: 29/2908
Annotated/Total number in background/reference: 436/87515
Name	GO term	Corresponding transcript isoform in Ae. speltoides*	Interpro-based annotation
TraesCS2B01G229500.2	GO:0008017 microtubule binding	c_Bplus_DN35509_c0_g2_i3	IPR001752: Kinesin motor domain; IPR019821: Kinesin motor domain, conserved site; IPR027417: P-loop containing nucleoside triphosphate hydrolase
	GO:0007018 microtubule-based movement
	GO:0005524 ATP binding
	GO:0003777 microtubule motor activity
TraesCS2D01G213200.1	GO:0008017 microtubule binding	c_B0_DN32806_c1_g1_i16	IPR001752: Kinesin motor domain; IPR019821: Kinesin motor domain, conserved site; IPR027417: P-loop containing nucleoside triphosphate hydrolase
	GO:0007018 microtubule-based movement
	GO:0005524 ATP binding
	GO:0003777 microtubule motor activity
TraesCS5B01G222600.3	GO:0008017 microtubule binding	c_Bplus_DN38334_c1_g2_i12	IPR001752: Kinesin motor domain; IPR019821: Kinesin motor domain, conserved site; IPR027417: P-loop containing nucleoside triphosphate hydrolase
	GO:0007018 microtubule-based movement
	GO:0005524 ATP binding
	GO:0003777 microtubule motor activity
TraesCS1B01G071500.1	GO:0008017 microtubule binding	c_whole_Bplus_DN34056_c1_g3_i1	IPR001752: Kinesin motor domain; IPR019821: Kinesin motor domain, conserved site; IPR027417: P-loop containing nucleoside triphosphate hydrolase
	GO:0007018 microtubule-based movement
	GO:0005524 ATP binding
	GO:0003777 microtubule motor activity
TraesCS6B01G445700.1	GO:0008017 microtubule binding	c_Bplus_DN37362_c1_g1_i10	IPR001752: Kinesin motor domain; IPR001810: F-box domain; IPR027417: P-loop containing nucleoside triphosphate hydrolase
	GO:0007018 microtubule-based movement
	GO:0005524 ATP binding
	GO:0003777 microtubule motor activity
TraesCS1B01G354200.1	GO:0008017 microtubule binding	c_Bplus_DN36474_c3_g2_i2	IPR001715: Calponin homology domain; IPR001752: Kinesin motor domain; IPR027417: P-loop containing nucleoside triphosphate hydrolase
	GO:0007018 microtubule-based movement
	GO:0005524 ATP binding
	GO:0003777 microtubule motor activity
TraesCS7D01G454200.1	GO:0003924 GTPase activity	c_whole_Bplus_DN32883_c0_g3_i3	IPR000217: Tubulin; IPR002453: Beta tubulin; IPR003008: Tubulin/FtsZ, GTPase domain; IPR008280: Tubulin/FtsZ, C-terminal; IPR013838: Beta tubulin, autoregulation binding site; IPR017975: Tubulin, conserved site; IPR018316: Tubulin/FtsZ, 2-layer sandwich domain
	GO:0007017 microtubule-based process
	GO:0005200 structural constituent of cytoskeleton
	GO:0005874 microtubule
	GO:0005525 GTP binding
TraesCS3B01G349000.3	GO:0008352 katanin complex	c_whole_Bplus_DN35193_c0_g1_i2	IPR001680: WD40 repeat; IPR015943: WD40/YVTN repeat-like-containing domain; IPR017986: WD40-repeat-containing domain; IPR019775: WD40 repeat, conserved site; IPR020472: G-protein beta WD-40 repeat; IPR026962: Katanin p80 subunit B1; IPR028021: Katanin p80 subunit, C-terminal
	GO:0051013 microtubule severing
	GO:0008017 microtubule binding
TraesCS6B01G285500.3	GO:0008017 microtubule binding	c_whole_Bplus_DN37068_c0_g1_i3	IPR001752: Kinesin motor domain; IPR019821: Kinesin motor domain, conserved site; IPR021881: NPK1-activating kinesin-like protein, C-terminal; IPR027417: P-loop containing nucleoside triphosphate hydrolase
	GO:0007018 microtubule-based movement
	GO:0005524 ATP binding
	GO:0003777 microtubule motor activity
TraesCS2B01G342100.1	GO:0008017 microtubule binding	c_Bplus_DN35785_c0_g1_i1	IPR001752: Kinesin motor domain; IPR019821: Kinesin motor domain, conserved site; IPR027417: P-loop containing nucleoside triphosphate hydrolase
	GO:0007018 microtubule-based movement
	GO:0005524 ATP binding
	GO:0003777 microtubule motor activity
TraesCS7D01G072300.1	GO:0008017 microtubule binding	c_whole_Bplus_DN37443_c1_g1_i6	IPR000225: Armadillo; IPR001752: Kinesin motor domain; IPR011989: Armadillo-like helical; IPR016024: Armadillo-type fold; IPR019821: Kinesin motor domain, conserved site; IPR027417: P-loop containing nucleoside triphosphate hydrolase
	GO:0007018 microtubule-based movement
	GO:0005524 ATP binding
	GO:0003777 microtubule motor activity
TraesCS2D01G399800.2	GO:0007020 microtubule nucleation	c_whole_Bplus_DN36755_c0_g2_i3	IPR007259: Gamma-tubulin complex component protein
	GO:0000922 spindle pole
	GO:0043015 gamma-tubulin binding
	GO:0005815 microtubule organizing center
TraesCS3D01G180700.1	GO:0030286 dynein complex	c_whole_Bplus_DN33999_c2_g2_i2	IPR001372: Dynein light chain, type 1/2; IPR019763: Dynein light chain, type 1/2, conserved site
	GO:0007017 microtubule-based process
TraesCS1D01G248600.1	GO:0008017 microtubule binding	c_whole_B0_DN32771_c0_g11_i1	IPR001752: Kinesin motor domain; IPR019821: Kinesin motor domain, conserved site; IPR027417: P-loop containing nucleoside triphosphate hydrolase
	GO:0007018 microtubule-based movement
	GO:0005524 ATP binding
	GO:0003777 microtubule motor activity
TraesCS5B01G230400.1	GO:0007020 microtubule nucleation	c_whole_Bplus_DN36689_c1_g1_i4	IPR007259: Gamma-tubulin complex component protein
	GO:0000922 spindle pole
	GO:0043015 gamma-tubulin binding
	GO:0005815 microtubule organizing center
TraesCS3B01G278600.1	GO:0008017 microtubule binding	c_Bplus_DN37705_c0_g4_i9	IPR001752: Kinesin motor domain; IPR027417: P-loop containing nucleoside triphosphate hydrolase
	GO:0007018 microtubule-based movement
	GO:0005524 ATP binding
	GO:0003777 microtubule motor activity
TraesCS3B01G309000.1	GO:0008017 microtubule binding	c_Bplus_DN27382_c0_g1_i1	IPR001715: Calponin homology domain; IPR001752: Kinesin motor domain; IPR027417: P-loop containing nucleoside triphosphate hydrolase
	GO:0007018 microtubule-based movement
	GO:0005524 ATP binding
	GO:0003777 microtubule motor activity
TraesCS5B01G072900.1	GO:0008017 microtubule binding	c_whole_Bplus_DN33810_c0_g4_i1	IPR001752: Kinesin motor domain; IPR019821: Kinesin motor domain, conserved site; IPR027417: P-loop containing nucleoside triphosphate hydrolase
	GO:0007018 microtubule-based movement
	GO:0005524 ATP binding
	GO:0003777 microtubule motor activity
TraesCS2A01G488400.1	GO:0005737 cytoplasm	c_whole_Bplus_DN36428_c1_g1_i2	IPR000158: Cell division protein FtsZ; IPR003008: Tubulin/FtsZ, GTPase domain; IPR008280: Tubulin/FtsZ, C-terminal; IPR017975: Tubulin, conserved site; IPR018316: Tubulin/FtsZ, 2-layer sandwich domain; IPR020805: Cell division protein FtsZ, conserved site; IPR024757: Cell division protein FtsZ, C-terminal
	GO:0003924 GTPase activity
	GO:0007017 microtubule-based process
	GO:0005874 microtubule
	GO:0005525 GTP binding
TraesCSU01G115700.1	GO:0008017 microtubule binding	c_whole_Bplus_DN36026_c4_g1_i13	IPR001752: Kinesin motor domain; IPR019821: Kinesin motor domain, conserved site; IPR027417: P-loop containing nucleoside triphosphate hydrolase
	GO:0007018 microtubule-based movement
	GO:0005524 ATP binding
	GO:0003777 microtubule motor activity
TraesCS5A01G534300.1	GO:0003924 GTPase activity	c_Bplus_DN32883_c0_g3_i2	IPR000217: Tubulin; IPR002453: Beta tubulin; IPR003008: Tubulin/FtsZ, GTPase domain; IPR008280: Tubulin/FtsZ, C-terminal; IPR013838: Beta tubulin, autoregulation binding site; IPR017975: Tubulin, conserved site; IPR018316: Tubulin/FtsZ, 2-layer sandwich domain
	GO:0007017 microtubule-based process
	GO:0005200 structural constituent of cytoskeleton
	GO:0005874 microtubule
	GO:0005525 GTP binding
TraesCS7A01G464500.1	GO:0031023 microtubule organizing center organization	c_whole_Bplus_DN35864_c0_g1_i2	IPR028346: HAUS augmin-like complex subunit 2
	GO:0051225 spindle assembly
TraesCS6A01G003700.1	GO:0008017 microtubule binding	c_whole_B0_DN33813_c0_g1_i7	IPR001752: Kinesin motor domain; IPR027417: P-loop containing nucleoside triphosphate hydrolase
	GO:0007018 microtubule-based movement
	GO:0005524 ATP binding
	GO:0003777 microtubule motor activity
TraesCS3A01G265700.1	GO:0051013 microtubule severing	c_Bplus_DN37268_c0_g1_i1	IPR003593: AAA+ ATPase domain; IPR003959: ATPase, AAA-type, core; IPR003960: ATPase, AAA-type, conserved site; IPR015415: Vps4 oligomerisation, C-terminal; IPR027417: P-loop containing nucleoside triphosphate hydrolase; IPR028596: Katanin p60 subunit A1
	GO:0008017 microtubule binding
	GO:0008568 microtubule-severing ATPase activity
	GO:0005524 ATP binding
TraesCS4D01G188000.1	GO:0008017 microtubule binding	c_whole_B0_DN32537_c0_g1_i2	IPR001715: Calponin homology domain; IPR001752: Kinesin motor domain; IPR027417: P-loop containing nucleoside triphosphate hydrolase
	GO:0007018 microtubule-based movement
	GO:0005524 ATP binding
	GO:0003777 microtubule motor activity
TraesCS5A01G223700.2	GO:0008017 microtubule binding	c_Bplus_DN38334_c1_g2_i13	IPR001752: Kinesin motor domain; IPR019821: Kinesin motor domain, conserved site; IPR027417: P-loop containing nucleoside triphosphate hydrolase
	GO:0007018 microtubule-based movement
	GO:0005524 ATP binding
	GO:0003777 microtubule motor activity
TraesCS7B01G071700.1	GO:0008017 microtubule binding	c_whole_Bplus_DN26851_c0_g1_i1	IPR001752: Kinesin motor domain; IPR019821: Kinesin motor domain, conserved site; IPR027417: P-loop containing nucleoside triphosphate hydrolase
	GO:0007018 microtubule-based movement
	GO:0005524 ATP binding
	GO:0003777 microtubule motor activity
TraesCS2D01G329700.1	GO:0008017 microtubule binding	c_whole_B0_DN28791_c0_g1_i2	IPR001715: Calponin homology domain; IPR001752: Kinesin motor domain; IPR027417: P-loop containing nucleoside triphosphate hydrolase
	GO:0007018 microtubule-based movement
	GO:0005524 ATP binding
	GO:0003777 microtubule motor activity
TraesCS6A01G389400.1	GO:0008017 microtubule binding	c_whole_Bplus_DN37684_c1_g1_i3	IPR001752: Kinesin motor domain; IPR019821: Kinesin motor domain, conserved site; IPR027417: P-loop containing nucleoside triphosphate hydrolase
	GO:0007018 microtubule-based movement
	GO:0005524 ATP binding
	GO:0003777 microtubule motor activity
* Prefix B0 in name means B0 sequence file origin, prefix Bplus - Bplus sequence file origin; prefix whole - B0&Bplus sequence dataset's origin (see details in Material and Methods)
