# Supplementary material for: Tissue-Specific Transcriptome Analysis Reveals Candidate Transcripts Associated with the Process of Programmed B Chromosome Elimination in Aegilops speltoides
Source: Int J Mol Sci. 2020 Oct 14;21(20):7596. doi: 10.3390/ijms21207596 (PMC7593951; doi:10.3390/ijms21207596)
Supplement: Supplementary file 1 [file ijms-21-07596-s001.zip › SUPPL FINAL/Table S5.xlsx]

## Sheet: Sheet1
Table S5. Transcript isoforms upregulated during the B chromosome elimination and representing the enriched term "chromosomal region" based on AgriGo v2. Background reference for the enrichment analysis is wheat genome
GO Accession: GO:0098687
Ontology: Cellular Component
Description: chromosomal region
Annotated/Total number in query list: 8/2908
Annotated/Total number in background/reference: 52/87515
Name	GO term	Corresponding transcript isoform in Ae. speltoides*	log2 (Bplus/B0)	FDR-corrected P value	Interpro-based annotation
TraesCS1B01G161100.1	GO:0005634 nucleus	c_whole_Bplus_DN35154_c0_g1_i2	1.33389	0.0145057	IPR011515: Shugoshin, C-terminal
	GO:0045132 meiotic chromosome segregation
	GO:0000775 chromosome, centromeric region
TraesCS6B01G399000.1	GO:0005634 nucleus	c_Bplus_DN38772_c1_g2_i3	3.71373	0.0146244	IPR011515: Shugoshin, C-terminal
	GO:0045132 meiotic chromosome segregation
	GO:0000775 chromosome, centromeric region
TraesCS6B01G126900.1	GO:0007067 mitotic nuclear division	c_Bplus_DN38911_c1_g1_i9	3.5119	3.61859e-06	IPR005549: Kinetochore protein Nuf2
	GO:0000775 chromosome, centromeric region
TraesCS1B01G468500.2	GO:1990879 CST complex	c_whole_Bplus_DN34144_c0_g1_i3.p2	4.66199	4.34112e-13	IPR000253: Forkhead-associated (FHA) domain; IPR029146: CST complex subunit Ten1, animal and plant type
	GO:0003697 single-stranded DNA binding
	GO:0005515 protein binding
TraesCS7A01G516100.1	GO:0007067 mitotic nuclear division	c_B0_DN34040_c1_g3_i3	1.78486	0.00159692	IPR008685: Centromere protein Mis12
	GO:0005634 nucleus
	GO:0000775 chromosome, centromeric region
TraesCS6D01G106900.1	GO:0007067 mitotic nuclear division	c_whole_B0_DN33418_c1_g1_i1	1.98213	0.0315485	IPR005549: Kinetochore protein Nuf2
	GO:0000775 chromosome, centromeric region
TraesCS2D01G151300.1	GO:0007059 chromosome segregation	c_whole_Bplus_DN31407_c0_g1_i1	1.55887	3.62979e-06	IPR026762: Spindle and kinetochore-associated protein 2(Ska2)
	GO:0008017 microtubule binding
	GO:0000940 condensed chromosome outer kinetochore
	GO:0051301 cell division
	GO:0005876 spindle microtubule
TraesCS6B01G145100.2	GO:0007067 mitotic nuclear division	c_whole_Bplus_DN34920_c0_g1_i6	2.58177	0.00467685	IPR005549: Kinetochore protein Nuf2
	GO:0000775 chromosome, centromeric region
* Prefix B0 in name means B0 sequence file origin, prefix Bplus - Bplus sequence file origin; prefix whole - B0&Bplus sequence dataset's origin (see details in Material and Methods)
