# Supplementary material for: Tissue-Specific Transcriptome Analysis Reveals Candidate Transcripts Associated with the Process of Programmed B Chromosome Elimination in Aegilops speltoides
Source: Int J Mol Sci. 2020 Oct 14;21(20):7596. doi: 10.3390/ijms21207596 (PMC7593951; doi:10.3390/ijms21207596)
Supplement: Supplementary file 1 [file ijms-21-07596-s001.zip › SUPPL FINAL/Table S6.xlsx]

## Sheet: Sheet1
Table S6. Results of Gene Set Enrichment Analysis (GSEA, AgriGo v2. analytical toolkit) using transcript isoforms down-regulated during the B chromosome elimination in Ae. speltoides. Background reference for the enrichment analysis is wheat genome.
GO_acc	term_type	Term	queryitem	querytotal	% queryitem from querytotal	bgitem	bgtotal	pvalue	FDR	entries
GO:0016592	C	mediator complex	7	2726	0.256787	67	87515	0.007	0.034	// TraesCS7D01G075000.2 // TraesCS3B01G048100.1 // TraesCS6A01G173000.1 // TraesCS7B01G080200.1 // TraesCS5D01G337700.1 // TraesCS6B01G200600.1 // TraesCS7B01G359400.2
GO:0005783	C	endoplasmic reticulum	21	2726	0.77036	277	87515	0.00034	0.0024	// TraesCS5A01G060700.1 // TraesCS1B01G263000.1 // TraesCS4D01G052900.1 // TraesCS5B01G359400.1 // TraesCS2D01G546500.2 // TraesCS2D01G546500.1 // TraesCS3B01G105200.1 // TraesCSU01G137700.1 // TraesCS6A01G306100.1 // TraesCS7D01G454500.1 // TraesCS7A01G415500.3 // TraesCS2A01G368500.1 // TraesCS7B01G367800.2 // TraesCS6D01G308300.1 // TraesCS2D01G433000.1 // TraesCS7A01G386100.2 // TraesCS4D01G3…
GO:0005840	C	ribosome	57	2726	2.09098	1214	87515	0.0024	0.012	// TraesCS4D01G123000.1 // TraesCS4A01G278700.1 // TraesCS1D01G156400.2 // TraesCS5B01G448100.1 // TraesCS4D01G234300.2 // TraesCS4B01G263100.1 // TraesCS5D01G095400.1 // TraesCS6B01G290300.1 // TraesCS1A01G403400.1 // TraesCS5D01G286200.1 // TraesCS6D01G203900.1 // TraesCS3B01G098500.1 // TraesCS2A01G429100.2 // TraesCS7D01G352000.1 // TraesCS5A01G458900.1 // TraesCS6D01G282100.1 // TraesCS7B01G…
GO:1990904	C	ribonucleoprotein complex	66	2726	2.42113	1421	87515	0.0015	0.0089	// TraesCS4D01G123000.1 // TraesCS4A01G278700.1 // TraesCS1D01G156400.2 // TraesCS2A01G501000.1 // TraesCS5B01G448100.1 // TraesCS4D01G234300.2 // TraesCS4B01G263100.1 // TraesCS5D01G095400.1 // TraesCS6B01G290300.1 // TraesCS1A01G403400.1 // TraesCS5D01G286200.1 // TraesCS6D01G203900.1 // TraesCS3B01G098500.1 // TraesCS2A01G429100.2 // TraesCS5D01G296200.1 // TraesCS7D01G352000.1 // TraesCS5A01G…
GO:0030529	C	intracellular ribonucleoprotein complex	66	2726	2.42113	1421	87515	0.0015	0.0089	// TraesCS4D01G123000.1 // TraesCS4A01G278700.1 // TraesCS1D01G156400.2 // TraesCS2A01G501000.1 // TraesCS5B01G448100.1 // TraesCS4D01G234300.2 // TraesCS4B01G263100.1 // TraesCS5D01G095400.1 // TraesCS6B01G290300.1 // TraesCS1A01G403400.1 // TraesCS5D01G286200.1 // TraesCS6D01G203900.1 // TraesCS3B01G098500.1 // TraesCS2A01G429100.2 // TraesCS5D01G296200.1 // TraesCS7D01G352000.1 // TraesCS5A01G…
GO:0044444	C	cytoplasmic part	114	2726	4.18195	2756	87515	0.0021	0.012	// TraesCS1D01G405400.1 // TraesCS4B01G263100.1 // TraesCS7A01G415500.3 // TraesCS3A01G315500.1 // TraesCS6A01G306100.1 // TraesCS3D01G417200.1 // TraesCS4B01G082700.1 // TraesCS4A01G200100.1 // TraesCS3B01G100800.1 // TraesCS3D01G280000.1 // TraesCS5A01G534900.1 // TraesCS6B01G404900.1 // TraesCS1A01G403400.1 // TraesCS7D01G481000.1 // TraesCS7A01G386100.2 // TraesCS3D01G365600.1 // TraesCS2A01G…
GO:0005634	C	nucleus	140	2726	5.13573	3200	87515	7.6e-05	0.0006	// TraesCS1B01G480700.1 // TraesCS3A01G030000.1 // TraesCS1B01G468500.3 // TraesCS3B01G240600.1 // TraesCS5A01G469000.1 // TraesCS6B01G141300.1 // TraesCS7B01G070200.1 // TraesCS1A01G065400.1 // TraesCS3A01G062800.1 // TraesCS5B01G309500.1 // TraesCS7B01G277600.1 // TraesCS4B01G239700.1 // TraesCS7D01G044200.1 // TraesCS4B01G302600.1 // TraesCS6B01G296900.1 // TraesCS1B01G118900.2 // TraesCS3A01G…
GO:0005737	C	cytoplasm	171	2726	6.27293	3804	87515	3e-06	3.3e-05	// TraesCSU01G049100.1 // TraesCS6D01G282100.1 // TraesCS6D01G166700.1 // TraesCS4B01G263100.1 // TraesCS3D01G327500.2 // TraesCS6B01G066400.1 // TraesCS7A01G415500.3 // TraesCS3A01G315500.1 // TraesCS3A01G268300.1 // TraesCS3D01G417200.1 // TraesCS4B01G082700.1 // TraesCS4A01G200100.1 // TraesCS3B01G100800.1 // TraesCS2A01G553500.2 // TraesCS3D01G280000.1 // TraesCS7D01G157200.1 // TraesCS5A01G5…
GO:0043227	C	membrane-bounded organelle	179	2726	6.5664	4172	87515	2.2e-05	0.00019	// TraesCS4B01G145600.2 // TraesCS1B01G480700.1 // TraesCS3A01G030000.1 // TraesCS7A01G415500.3 // TraesCS1B01G468500.3 // TraesCS3A01G315500.1 // TraesCS3B01G240600.1 // TraesCS5A01G469000.1 // TraesCS6B01G141300.1 // TraesCS7B01G070200.1 // TraesCS1A01G065400.1 // TraesCS3A01G062800.1 // TraesCS5B01G309500.1 // TraesCS7B01G277600.1 // TraesCS4B01G302600.1 // TraesCS4B01G239700.1 // TraesCS7D01G…
GO:0043231	C	intracellular membrane-bounded organelle	179	2726	6.5664	4172	87515	2.2e-05	0.00019	// TraesCS4B01G145600.2 // TraesCS1B01G480700.1 // TraesCS3A01G030000.1 // TraesCS7A01G415500.3 // TraesCS1B01G468500.3 // TraesCS3A01G315500.1 // TraesCS3B01G240600.1 // TraesCS5A01G469000.1 // TraesCS6B01G141300.1 // TraesCS7B01G070200.1 // TraesCS1A01G065400.1 // TraesCS3A01G062800.1 // TraesCS5B01G309500.1 // TraesCS7B01G277600.1 // TraesCS4B01G302600.1 // TraesCS4B01G239700.1 // TraesCS7D01G…
GO:0043229	C	intracellular organelle	259	2726	9.5011	6064	87515	4.4e-07	5.8e-06	// TraesCS4D01G123000.1 // TraesCS6D01G282100.1 // TraesCS1B01G480700.1 // TraesCS6D01G262700.1 // TraesCS4B01G263100.1 // TraesCS3A01G030000.1 // TraesCS7A01G415500.3 // TraesCS1B01G468500.3 // TraesCS4B01G078300.1 // TraesCS3A01G315500.1 // TraesCS6A01G306100.1 // TraesCS7B01G355300.1 // TraesCS5A01G469000.1 // TraesCS6B01G141300.1 // TraesCS7B01G070200.1 // TraesCS1A01G065400.1 // TraesCS3A01G…
GO:0043226	C	organelle	259	2726	9.5011	6064	87515	4.4e-07	5.8e-06	// TraesCS4D01G123000.1 // TraesCS6D01G282100.1 // TraesCS1B01G480700.1 // TraesCS6D01G262700.1 // TraesCS4B01G263100.1 // TraesCS3A01G030000.1 // TraesCS7A01G415500.3 // TraesCS1B01G468500.3 // TraesCS4B01G078300.1 // TraesCS3A01G315500.1 // TraesCS6A01G306100.1 // TraesCS7B01G355300.1 // TraesCS5A01G469000.1 // TraesCS6B01G141300.1 // TraesCS7B01G070200.1 // TraesCS1A01G065400.1 // TraesCS3A01G…
GO:0044424	C	intracellular part	361	2726	13.2428	8638	87515	1.6e-08	3.2e-07	// TraesCS4B01G263100.1 // TraesCS2D01G427700.1 // TraesCS7B01G355300.1 // TraesCS4B01G082700.1 // TraesCS1B01G363000.1 // TraesCS1D01G258800.1 // TraesCS2A01G553500.2 // TraesCS3D01G280000.1 // TraesCS2A01G291700.1 // TraesCS6B01G296900.1 // TraesCS3A01G333200.1 // TraesCS5B01G412700.1 // TraesCS7A01G386100.2 // TraesCS3D01G087000.1 // TraesCS2A01G590000.2 // TraesCS5B01G309500.1 // TraesCS4B01G…
GO:0005622	C	intracellular	388	2726	14.2333	9261	87515	3.3e-09	2.5e-07	// TraesCS4B01G263100.1 // TraesCS2D01G427700.1 // TraesCS7B01G355300.1 // TraesCS4B01G082700.1 // TraesCS1B01G363000.1 // TraesCS1D01G258800.1 // TraesCS2A01G553500.2 // TraesCS3D01G280000.1 // TraesCS2A01G291700.1 // TraesCS6B01G296900.1 // TraesCS4B01G155800.2 // TraesCS3A01G333200.1 // TraesCS5B01G412700.1 // TraesCS7A01G386100.2 // TraesCS3D01G087000.1 // TraesCS2A01G590000.2 // TraesCS5B01G…
GO:0044464	C	cell part	398	2726	14.6001	9656	87515	1.2e-08	3.1e-07	// TraesCS4B01G263100.1 // TraesCS2D01G427700.1 // TraesCS7B01G355300.1 // TraesCS4B01G082700.1 // TraesCS1B01G363000.1 // TraesCS1D01G258800.1 // TraesCS2A01G553500.2 // TraesCS3D01G280000.1 // TraesCS2A01G291700.1 // TraesCS6B01G296900.1 // TraesCS4B01G155800.2 // TraesCS3A01G333200.1 // TraesCS5B01G412700.1 // TraesCS7A01G386100.2 // TraesCS3D01G087000.1 // TraesCS2A01G590000.2 // TraesCS5B01G…
GO:0005623	C	cell	398	2726	14.6001	9656	87515	1.2e-08	3.1e-07	// TraesCS4B01G263100.1 // TraesCS2D01G427700.1 // TraesCS7B01G355300.1 // TraesCS4B01G082700.1 // TraesCS1B01G363000.1 // TraesCS1D01G258800.1 // TraesCS2A01G553500.2 // TraesCS3D01G280000.1 // TraesCS2A01G291700.1 // TraesCS6B01G296900.1 // TraesCS4B01G155800.2 // TraesCS3A01G333200.1 // TraesCS5B01G412700.1 // TraesCS7A01G386100.2 // TraesCS3D01G087000.1 // TraesCS2A01G590000.2 // TraesCS5B01G…
GO:0004576	F	oligosaccharyl transferase activity	8	2726	0.29347	33	87515	2.7e-05	0.0069	// TraesCS1A01G340400.1 // TraesCS3D01G273900.5 // TraesCSU01G137700.1 // TraesCS7D01G454500.1 // TraesCS3A01G274600.2 // TraesCS7B01G367800.2 // TraesCS4D01G318900.2 // TraesCS2D01G558800.1
GO:0006189	P	'de novo' IMP biosynthetic process	6	2726	0.220103	35	87515	0.0014	0.022	// TraesCS5B01G509100.1 // TraesCS1B01G376800.1 // TraesCS1B01G170300.1 // TraesCS5A01G540400.2 // TraesCS7B01G148900.1 // TraesCS1A01G417500.1
GO:0006188	P	IMP biosynthetic process	8	2726	0.29347	51	87515	0.00039	0.011	// TraesCS7B01G148900.1 // TraesCS5B01G509100.1 // TraesCS1B01G376800.1 // TraesCS1B01G170300.1 // TraesCS2D01G084300.1 // TraesCS5A01G540400.2 // TraesCS2B01G101700.1 // TraesCS1A01G417500.1
GO:0046040	P	IMP metabolic process	8	2726	0.29347	51	87515	0.00039	0.011	// TraesCS7B01G148900.1 // TraesCS5B01G509100.1 // TraesCS1B01G376800.1 // TraesCS1B01G170300.1 // TraesCS2D01G084300.1 // TraesCS5A01G540400.2 // TraesCS2B01G101700.1 // TraesCS1A01G417500.1
GO:0005996	P	monosaccharide metabolic process	16	2726	0.586941	221	87515	0.0025	0.033	// TraesCS4B01G193000.2 // TraesCS2B01G482000.1 // TraesCS3B01G373000.1 // TraesCS2B01G451100.1 // TraesCS2D01G446800.1 // TraesCS3D01G394200.1 // TraesCS5B01G138700.2 // TraesCS7B01G103100.2 // TraesCS6B01G243100.2 // TraesCS4B01G127600.2 // TraesCS4A01G126200.1 // TraesCS4B01G172700.1 // TraesCS1B01G129000.2 // TraesCS3A01G242400.1 // TraesCS4A01G186500.3 // TraesCS4A01G186500.1
GO:0043414	P	macromolecule methylation	20	2726	0.733676	291	87515	0.0014	0.022	// TraesCS2B01G133300.3 // TraesCS2D01G378500.2 // TraesCS5B01G494900.1 // TraesCS4D01G278500.1 // TraesCS1D01G172200.1 // TraesCS6B01G152200.1 // TraesCS2B01G616200.1 // TraesCS5D01G424300.1 // TraesCS1D01G373100.1 // TraesCS2A01G478000.1 // TraesCS7D01G003200.1 // TraesCS6B01G302100.2 // TraesCS4A01G390400.1 // TraesCS2D01G433000.1 // TraesCS2D01G560200.1 // TraesCS3A01G024400.1 // TraesCS7B01G…
GO:0043413	P	macromolecule glycosylation	21	2726	0.77036	231	87515	3.2e-05	0.0022	// TraesCS7A01G415500.3 // TraesCS1A01G340400.1 // TraesCS2D01G336600.1 // TraesCS3D01G273900.5 // TraesCSU01G137700.1 // TraesCS3A01G274600.2 // TraesCS7D01G288800.1 // TraesCS7B01G358000.3 // TraesCS6D01G127200.1 // TraesCS3D01G482900.1 // TraesCS7B01G314600.1 // TraesCS6B01G227300.1 // TraesCS2D01G409400.1 // TraesCS4D01G318900.2 // TraesCS6B01G071700.1 // TraesCS2D01G558800.1 // TraesCS1A01G3…
GO:0006486	P	protein glycosylation	21	2726	0.77036	231	87515	3.2e-05	0.0022	// TraesCS7A01G415500.3 // TraesCS1A01G340400.1 // TraesCS2D01G336600.1 // TraesCS3D01G273900.5 // TraesCSU01G137700.1 // TraesCS3A01G274600.2 // TraesCS7D01G288800.1 // TraesCS7B01G358000.3 // TraesCS6D01G127200.1 // TraesCS3D01G482900.1 // TraesCS7B01G314600.1 // TraesCS6B01G227300.1 // TraesCS2D01G409400.1 // TraesCS4D01G318900.2 // TraesCS6B01G071700.1 // TraesCS2D01G558800.1 // TraesCS1A01G3…
GO:0009100	P	glycoprotein metabolic process	21	2726	0.77036	243	87515	6.3e-05	0.0026	// TraesCS7A01G415500.3 // TraesCS1A01G340400.1 // TraesCS2D01G336600.1 // TraesCS3D01G273900.5 // TraesCSU01G137700.1 // TraesCS3A01G274600.2 // TraesCS7D01G288800.1 // TraesCS7B01G358000.3 // TraesCS6D01G127200.1 // TraesCS3D01G482900.1 // TraesCS7B01G314600.1 // TraesCS6B01G227300.1 // TraesCS2D01G409400.1 // TraesCS4D01G318900.2 // TraesCS6B01G071700.1 // TraesCS2D01G558800.1 // TraesCS1A01G3…
GO:0009101	P	glycoprotein biosynthetic process	21	2726	0.77036	243	87515	6.3e-05	0.0026	// TraesCS7A01G415500.3 // TraesCS1A01G340400.1 // TraesCS2D01G336600.1 // TraesCS3D01G273900.5 // TraesCSU01G137700.1 // TraesCS3A01G274600.2 // TraesCS7D01G288800.1 // TraesCS7B01G358000.3 // TraesCS6D01G127200.1 // TraesCS3D01G482900.1 // TraesCS7B01G314600.1 // TraesCS6B01G227300.1 // TraesCS2D01G409400.1 // TraesCS4D01G318900.2 // TraesCS6B01G071700.1 // TraesCS2D01G558800.1 // TraesCS1A01G3…
GO:0070085	P	glycosylation	22	2726	0.807043	248	87515	3e-05	0.0022	// TraesCS3D01G482900.1 // TraesCS7A01G415500.3 // TraesCS2B01G005300.1 // TraesCS2D01G409400.1 // TraesCS6B01G071700.1 // TraesCS6A01G209000.1 // TraesCS2D01G336600.1 // TraesCS3D01G273900.5 // TraesCSU01G137700.1 // TraesCS3A01G274600.2 // TraesCS7D01G288800.1 // TraesCS6D01G127200.1 // TraesCS7B01G041500.1 // TraesCS1A01G340400.1 // TraesCS6B01G227300.1 // TraesCS1D01G067400.1 // TraesCS7B01G3…
GO:0032259	P	methylation	25	2726	0.917095	355	87515	0.00028	0.0089	// TraesCS4A01G390400.1 // TraesCS1D01G172200.1 // TraesCS6B01G152200.1 // TraesCS2B01G616200.1 // TraesCS4B01G261500.1 // TraesCS3B01G143600.1 // TraesCS1B01G465400.2 // TraesCS7D01G388500.1 // TraesCS5B01G494900.1 // TraesCS6A01G237100.1 // TraesCS6B01G297000.2 // TraesCS5D01G424300.1 // TraesCS2A01G478000.1 // TraesCS2D01G433000.1 // TraesCS3A01G024400.1 // TraesCS6B01G137700.4 // TraesCS2B01G…
GO:0006281	P	DNA repair	31	2726	1.1372	500	87515	0.00046	0.011	// TraesCS3D01G265000.1 // TraesCS7B01G289500.1 // TraesCS6D01G256900.4 // TraesCS7D01G444800.3 // TraesCS1B01G377800.1 // TraesCS6D01G077800.1 // TraesCS4D01G085900.2 // TraesCS7B01G297100.1 // TraesCS7B01G335900.1 // TraesCS1D01G089500.1 // TraesCS7D01G196400.2 // TraesCS3B01G359100.1 // TraesCS5A01G327800.1 // TraesCS7A01G386700.2 // TraesCS3B01G414200.1 // TraesCS4B01G154600.1 // TraesCS2A01G…
GO:0006974	P	cellular response to DNA damage stimulus	31	2726	1.1372	515	87515	0.00072	0.014	// TraesCS3D01G265000.1 // TraesCS7B01G289500.1 // TraesCS6D01G256900.4 // TraesCS7D01G444800.3 // TraesCS1B01G377800.1 // TraesCS6D01G077800.1 // TraesCS4D01G085900.2 // TraesCS7B01G297100.1 // TraesCS7B01G335900.1 // TraesCS1D01G089500.1 // TraesCS7D01G196400.2 // TraesCS3B01G359100.1 // TraesCS5A01G327800.1 // TraesCS7A01G386700.2 // TraesCS3B01G414200.1 // TraesCS4B01G154600.1 // TraesCS2A01G…
GO:0033554	P	cellular response to stress	34	2726	1.24725	537	87515	0.00017	0.006	// TraesCS3D01G265000.1 // TraesCS7B01G289500.1 // TraesCS6B01G306300.1 // TraesCS6D01G256900.4 // TraesCS7D01G444800.3 // TraesCS1B01G377800.1 // TraesCS6D01G077800.1 // TraesCS4D01G085900.2 // TraesCS7B01G297100.1 // TraesCS7B01G335900.1 // TraesCS1D01G089500.1 // TraesCS7D01G196400.2 // TraesCS3B01G359100.1 // TraesCS5A01G327800.1 // TraesCS7A01G386700.2 // TraesCS3B01G414200.1 // TraesCS4B01G…
GO:0006259	P	DNA metabolic process	50	2726	1.83419	955	87515	0.00051	0.012	// TraesCS6D01G281300.1 // TraesCS5A01G490500.1 // TraesCS3D01G265000.1 // TraesCS7B01G289500.1 // TraesCS6B01G152200.1 // TraesCS6D01G256900.4 // TraesCS7D01G444800.3 // TraesCS5D01G388100.1 // TraesCS4A01G023100.1 // TraesCS3B01G289200.1 // TraesCS6D01G077800.1 // TraesCS3D01G170600.1 // TraesCS1B01G377800.1 // TraesCS7D01G388500.1 // TraesCS5D01G178400.1 // TraesCS7B01G297100.1 // TraesCS7B01G…
GO:0044723	P	single-organism carbohydrate metabolic process	57	2726	2.09098	1162	87515	0.00095	0.017	// TraesCS4A01G062900.2 // TraesCS2D01G446800.1 // TraesCS4B01G021300.1 // TraesCS6B01G071700.1 // TraesCS7A01G415500.3 // TraesCS7A01G033100.1 // TraesCS2B01G005300.1 // TraesCS4B01G127600.2 // TraesCS2D01G409400.1 // TraesCS4B01G172700.1 // TraesCS1B01G083100.1 // TraesCS6A01G209000.1 // TraesCS1D01G067400.1 // TraesCS4A01G186500.1 // TraesCS4A01G038500.1 // TraesCS2D01G336600.1 // TraesCS7D01G…
GO:0006412	P	translation	82	2726	3.00807	1899	87515	0.003	0.036	// TraesCS4D01G123000.1 // TraesCS4A01G278700.1 // TraesCS4D01G243900.1 // TraesCS5D01G542300.1 // TraesCS1D01G156400.2 // TraesCS7D01G004500.2 // TraesCS5B01G448100.1 // TraesCS4D01G234300.2 // TraesCS4B01G263100.1 // TraesCS3A01G037100.1 // TraesCS5D01G095400.1 // TraesCS6B01G290300.1 // TraesCS1B01G167100.1 // TraesCS5D01G286200.1 // TraesCS6D01G203900.1 // TraesCS3B01G098500.1 // TraesCS2A01G…
GO:0043043	P	peptide biosynthetic process	83	2726	3.04475	1927	87515	0.003	0.036	// TraesCS4D01G123000.1 // TraesCS4A01G278700.1 // TraesCS4D01G243900.1 // TraesCS5D01G542300.1 // TraesCS1D01G156400.2 // TraesCS7D01G004500.2 // TraesCS5B01G448100.1 // TraesCS4D01G234300.2 // TraesCS4B01G263100.1 // TraesCS3A01G037100.1 // TraesCS5D01G095400.1 // TraesCS6B01G290300.1 // TraesCS1B01G167100.1 // TraesCS5D01G286200.1 // TraesCS6D01G203900.1 // TraesCS3B01G098500.1 // TraesCS2A01G…
GO:0043604	P	amide biosynthetic process	83	2726	3.04475	1927	87515	0.003	0.036	// TraesCS4D01G123000.1 // TraesCS4A01G278700.1 // TraesCS4D01G243900.1 // TraesCS5D01G542300.1 // TraesCS1D01G156400.2 // TraesCS7D01G004500.2 // TraesCS5B01G448100.1 // TraesCS4D01G234300.2 // TraesCS4B01G263100.1 // TraesCS3A01G037100.1 // TraesCS5D01G095400.1 // TraesCS6B01G290300.1 // TraesCS1B01G167100.1 // TraesCS5D01G286200.1 // TraesCS6D01G203900.1 // TraesCS3B01G098500.1 // TraesCS2A01G…
GO:0006518	P	peptide metabolic process	87	2726	3.19149	1987	87515	0.0016	0.023	// TraesCS1D01G405400.1 // TraesCS4B01G263100.1 // TraesCS7B01G205000.2 // TraesCS7B01G355300.1 // TraesCS3B01G100800.1 // TraesCS3D01G280000.1 // TraesCS6B01G404900.1 // TraesCS1A01G403400.1 // TraesCS5B01G481800.1 // TraesCS2D01G175700.1 // TraesCS5B01G359400.1 // TraesCS1B01G098300.2 // TraesCS5A01G442200.1 // TraesCS7A01G196300.1 // TraesCS5D01G045600.1 // TraesCS6B01G256400.1 // TraesCS5B01G…
GO:0043603	P	cellular amide metabolic process	88	2726	3.22817	2033	87515	0.002	0.028	// TraesCS1D01G405400.1 // TraesCS4B01G263100.1 // TraesCS3A01G268300.1 // TraesCS7B01G355300.1 // TraesCS3B01G557200.1 // TraesCS3B01G100800.1 // TraesCS3D01G280000.1 // TraesCS1A01G403400.1 // TraesCS5B01G481800.1 // TraesCS2D01G175700.1 // TraesCS5B01G359400.1 // TraesCS1B01G098300.2 // TraesCS5A01G442200.1 // TraesCS7A01G196300.1 // TraesCS5D01G045600.1 // TraesCS6B01G256400.1 // TraesCS5B01G…
GO:0044281	P	small molecule metabolic process	135	2726	4.95231	3420	87515	0.0043	0.047	// TraesCS7D01G157500.1 // TraesCS4B01G056800.1 // TraesCS6D01G112400.1 // TraesCS3D01G403800.1 // TraesCS2A01G130600.1 // TraesCS3A01G242400.1 // TraesCS1D01G327500.1 // TraesCS2A01G365400.1 // TraesCS5A01G540400.2 // TraesCS6B01G306000.2 // TraesCS1B01G408200.1 // TraesCS5B01G517900.3 // TraesCS2A01G489600.1 // TraesCS2A01G291700.1 // TraesCS1B01G376800.1 // TraesCS4B01G314600.1 // TraesCS1B01G…
GO:1901566	P	organonitrogen compound biosynthetic process	144	2726	5.28247	3358	87515	0.00014	0.0054	// TraesCS3D01G025400.1 // TraesCS4B01G263100.1 // TraesCS7B01G158800.1 // TraesCS6D01G112400.1 // TraesCS6D01G282100.1 // TraesCS7B01G355300.1 // TraesCS7B01G205000.2 // TraesCS5A01G540400.2 // TraesCS6B01G171600.1 // TraesCS1B01G408200.1 // TraesCS3B01G100800.1 // TraesCS5B01G517900.3 // TraesCS3D01G280000.1 // TraesCS2A01G291700.1 // TraesCS1A01G403400.1 // TraesCS7D01G481000.1 // TraesCS1B01G…
GO:1901564	P	organonitrogen compound metabolic process	181	2726	6.63977	4556	87515	0.0008	0.015	// TraesCS3D01G025400.1 // TraesCS4B01G263100.1 // TraesCS7B01G158800.1 // TraesCS6D01G112400.1 // TraesCS6D01G282100.1 // TraesCS7B01G355300.1 // TraesCS7B01G205000.2 // TraesCS1B01G170300.1 // TraesCS3B01G557200.1 // TraesCS5A01G540400.2 // TraesCS6B01G171600.1 // TraesCS6B01G306000.2 // TraesCS1B01G408200.1 // TraesCS3B01G100800.1 // TraesCS5B01G517900.3 // TraesCS3D01G280000.1 // TraesCS2A01G…
GO:0090304	P	nucleic acid metabolic process	267	2726	9.79457	7020	87515	0.00063	0.013	// TraesCS6D01G281300.1 // TraesCS5A01G490500.1 // TraesCS7A01G503900.1 // TraesCS3D01G265000.1 // TraesCS6B01G152200.1 // TraesCS1B01G480700.1 // TraesCS7D01G196400.2 // TraesCS7B01G074000.1 // TraesCS4D01G129900.1 // TraesCS2A01G270400.1 // TraesCS5B01G470600.1 // TraesCS6D01G222600.1 // TraesCS4B01G081500.1 // TraesCS3B01G289200.1 // TraesCS7B01G205000.2 // TraesCS1B01G465400.2 // TraesCS1B01G…
GO:0009059	P	macromolecule biosynthetic process	269	2726	9.86794	7352	87515	0.0043	0.047	// TraesCS6D01G281300.1 // TraesCS4D01G123000.1 // TraesCS5A01G490500.1 // TraesCS7A01G503900.1 // TraesCS3D01G265000.1 // TraesCS1B01G480700.1 // TraesCS4B01G263100.1 // TraesCS7A01G415500.3 // TraesCS4D01G129900.1 // TraesCS5B01G470600.1 // TraesCS6D01G222600.1 // TraesCS3B01G333100.1 // TraesCS4B01G081500.1 // TraesCS3B01G289200.1 // TraesCS6D01G282100.1 // TraesCS7B01G355300.1 // TraesCS2A01G…
GO:0034645	P	cellular macromolecule biosynthetic process	269	2726	9.86794	7352	87515	0.0043	0.047	// TraesCS6D01G281300.1 // TraesCS4D01G123000.1 // TraesCS5A01G490500.1 // TraesCS7A01G503900.1 // TraesCS3D01G265000.1 // TraesCS1B01G480700.1 // TraesCS4B01G263100.1 // TraesCS7A01G415500.3 // TraesCS4D01G129900.1 // TraesCS5B01G470600.1 // TraesCS6D01G222600.1 // TraesCS3B01G333100.1 // TraesCS4B01G081500.1 // TraesCS3B01G289200.1 // TraesCS6D01G282100.1 // TraesCS7B01G355300.1 // TraesCS2A01G…
GO:0044271	P	cellular nitrogen compound biosynthetic process	273	2726	10.0147	7464	87515	0.0041	0.047	// TraesCS4D01G123000.1 // TraesCS7A01G503900.1 // TraesCS3D01G265000.1 // TraesCS1B01G480700.1 // TraesCS4B01G263100.1 // TraesCS6D01G306000.1 // TraesCS7B01G158800.1 // TraesCS5B01G470600.1 // TraesCS6D01G222600.1 // TraesCS7B01G126700.1 // TraesCS4B01G081500.1 // TraesCS6D01G282100.1 // TraesCS7B01G355300.1 // TraesCS2A01G392100.1 // TraesCS5A01G469000.1 // TraesCS7B01G205000.2 // TraesCS4B01G…
GO:0010467	P	gene expression	282	2726	10.3448	7621	87515	0.002	0.028	// TraesCS4D01G123000.1 // TraesCS7A01G503900.1 // TraesCS4B01G081500.1 // TraesCS1B01G480700.1 // TraesCS4B01G263100.1 // TraesCS4D01G129900.1 // TraesCS2A01G270400.1 // TraesCS6B01G404900.1 // TraesCS5B01G470600.1 // TraesCS6D01G222600.1 // TraesCS7B01G433500.1 // TraesCS6D01G282100.1 // TraesCS1B01G465400.2 // TraesCS2A01G392100.1 // TraesCS5A01G469000.1 // TraesCS7B01G205000.2 // TraesCS4B01G…
GO:0006139	P	nucleobase-containing compound metabolic process	306	2726	11.2252	8278	87515	0.0014	0.022	// TraesCS6D01G281300.1 // TraesCS7D01G157500.1 // TraesCS5A01G490500.1 // TraesCS7A01G503900.1 // TraesCS3D01G265000.1 // TraesCS6B01G152200.1 // TraesCS1B01G480700.1 // TraesCS7D01G196400.2 // TraesCS7B01G074000.1 // TraesCS4D01G129900.1 // TraesCS2A01G270400.1 // TraesCS5B01G470600.1 // TraesCS6D01G222600.1 // TraesCS7B01G126700.1 // TraesCS4B01G081500.1 // TraesCS3B01G289200.1 // TraesCS7B01G…
GO:0046483	P	heterocycle metabolic process	328	2726	12.0323	8762	87515	0.00042	0.011	// TraesCS6D01G281300.1 // TraesCS7D01G157500.1 // TraesCS5A01G490500.1 // TraesCS7A01G503900.1 // TraesCS3D01G265000.1 // TraesCS6B01G152200.1 // TraesCS1B01G480700.1 // TraesCS7D01G196400.2 // TraesCS7B01G074000.1 // TraesCS7B01G158800.1 // TraesCS2A01G270400.1 // TraesCS3D01G170600.1 // TraesCS5B01G470600.1 // TraesCS6D01G222600.1 // TraesCS7B01G126700.1 // TraesCS4B01G081500.1 // TraesCS3B01G…
GO:0006725	P	cellular aromatic compound metabolic process	328	2726	12.0323	8882	87515	0.00097	0.017	// TraesCS6D01G281300.1 // TraesCS7D01G157500.1 // TraesCS5A01G490500.1 // TraesCS7A01G503900.1 // TraesCS3D01G265000.1 // TraesCS6B01G152200.1 // TraesCS1B01G480700.1 // TraesCS7D01G196400.2 // TraesCS7B01G074000.1 // TraesCS7B01G158800.1 // TraesCS2A01G270400.1 // TraesCS3D01G170600.1 // TraesCS5B01G470600.1 // TraesCS6D01G222600.1 // TraesCS7B01G126700.1 // TraesCS4B01G081500.1 // TraesCS3B01G…
GO:1901360	P	organic cyclic compound metabolic process	334	2726	12.2524	8980	87515	0.00056	0.012	// TraesCS6B01G129600.1 // TraesCS6D01G281300.1 // TraesCS5A01G490500.1 // TraesCS7A01G503900.1 // TraesCS3D01G265000.1 // TraesCS6B01G152200.1 // TraesCS7D01G157500.1 // TraesCS1B01G480700.1 // TraesCS7D01G196400.2 // TraesCS7B01G074000.1 // TraesCS7B01G158800.1 // TraesCS2A01G270400.1 // TraesCS3D01G170600.1 // TraesCS5B01G470600.1 // TraesCS6D01G222600.1 // TraesCS7B01G126700.1 // TraesCS4B01G…
GO:0044249	P	cellular biosynthetic process	367	2726	13.4629	9619	87515	4.5e-05	0.0026	// TraesCS7A01G503900.1 // TraesCS3D01G025400.1 // TraesCS4B01G263100.1 // TraesCS3B01G289200.1 // TraesCS2A01G130600.1 // TraesCS7B01G355300.1 // TraesCS4B01G117400.2 // TraesCS5A01G540400.2 // TraesCS6D01G127200.1 // TraesCS5B01G517900.3 // TraesCS2A01G553500.2 // TraesCS3D01G280000.1 // TraesCS2A01G291700.1 // TraesCS6B01G296900.1 // TraesCS3A01G333200.1 // TraesCS7B01G314600.1 // TraesCSU01G1…
GO:1901576	P	organic substance biosynthetic process	371	2726	13.6097	9759	87515	5.4e-05	0.0026	// TraesCS7A01G503900.1 // TraesCS3D01G025400.1 // TraesCS4B01G263100.1 // TraesCS3B01G289200.1 // TraesCS2A01G130600.1 // TraesCS7B01G355300.1 // TraesCS4B01G117400.2 // TraesCS5A01G540400.2 // TraesCS6D01G127200.1 // TraesCS5B01G517900.3 // TraesCS3D01G280000.1 // TraesCS2A01G291700.1 // TraesCS6B01G296900.1 // TraesCS3A01G333200.1 // TraesCS7B01G314600.1 // TraesCSU01G118800.1 // TraesCS2A01G0…
GO:0009058	P	biosynthetic process	396	2726	14.5268	10309	87515	1.2e-05	0.0022	// TraesCS7A01G503900.1 // TraesCS3D01G025400.1 // TraesCS4B01G263100.1 // TraesCS3B01G289200.1 // TraesCS2A01G130600.1 // TraesCS7B01G355300.1 // TraesCS3B01G212800.1 // TraesCS4B01G117400.2 // TraesCS5A01G540400.2 // TraesCS6D01G127200.1 // TraesCS5B01G517900.3 // TraesCS2A01G553500.2 // TraesCS3D01G280000.1 // TraesCS2A01G291700.1 // TraesCS6B01G296900.1 // TraesCS3A01G333200.1 // TraesCS7B01G…
GO:0034641	P	cellular nitrogen compound metabolic process	401	2726	14.7102	10503	87515	1.8e-05	0.0022	// TraesCS7A01G503900.1 // TraesCS4B01G263100.1 // TraesCS1B01G377800.1 // TraesCS3B01G289200.1 // TraesCS7B01G355300.1 // TraesCS4B01G117400.2 // TraesCS5A01G540400.2 // TraesCS5B01G517900.3 // TraesCS3D01G280000.1 // TraesCS5D01G359800.2 // TraesCS2A01G291700.1 // TraesCS6B01G296900.1 // TraesCS3A01G333200.1 // TraesCS3A01G128900.1 // TraesCS5B01G512400.3 // TraesCSU01G118800.1 // TraesCS5B01G3…
GO:0006807	P	nitrogen compound metabolic process	439	2726	16.1042	11652	87515	2.2e-05	0.0022	// TraesCS7A01G503900.1 // TraesCS3D01G025400.1 // TraesCS4B01G263100.1 // TraesCS1B01G377800.1 // TraesCS3B01G289200.1 // TraesCS2A01G130600.1 // TraesCS7B01G355300.1 // TraesCS4B01G117400.2 // TraesCS5A01G540400.2 // TraesCS5B01G517900.3 // TraesCS3D01G280000.1 // TraesCS5D01G359800.2 // TraesCS2A01G291700.1 // TraesCS6B01G296900.1 // TraesCS3A01G333200.1 // TraesCS3A01G128900.1 // TraesCS5B01G…
