# Supplementary material for: Tissue-Specific Transcriptome Analysis Reveals Candidate Transcripts Associated with the Process of Programmed B Chromosome Elimination in Aegilops speltoides
Source: Int J Mol Sci. 2020 Oct 14;21(20):7596. doi: 10.3390/ijms21207596 (PMC7593951; doi:10.3390/ijms21207596)
Supplement: Supplementary file 1 [file ijms-21-07596-s001.zip › SUPPL FINAL/Table S7.xlsx]

## Sheet: Sheet1
Table S7. Transcript isoforms downregulated during the B chromosome elimination and representing the enriched term "cellular response to stress" based on AgriGo v2. Background reference for the enrichment analysis is wheat genome.
GO Accession: GO:0033554
Ontology: Biological Process
Description: cellular response to stress
Annotated/Total number in query list: 34/2726
Annotated/Total number in background/reference: 537/87515
Name	GO term	Corresponding transcript isoform in Ae. speltoides*	log2 (Bplus/B0)	FDR-corrected P-value	Interpro-based annotation
TraesCS3D01G265000.1	GO:0006310 DNA recombination	c_B0_DN30977_c0_g1_i2	-1.03533	1.52136e-08	IPR000977: DNA ligase, ATP-dependent; IPR001279: Metallo-beta-lactamase; IPR011084: DNA repair metallo-beta-lactamase; IPR012308: DNA ligase, ATP-dependent, N-terminal; IPR012309: DNA ligase, ATP-dependent, C-terminal; IPR012310: DNA ligase, ATP-dependent, central; IPR012340: Nucleic acid-binding, OB-fold; IPR016059: DNA ligase, ATP-dependent, conserved site
	GO:0051103 DNA ligation involved in DNA repair
	GO:0005524 ATP binding
	GO:0003910 DNA ligase (ATP) activity
	GO:0003677 DNA binding
	GO:0071897 DNA biosynthetic process
TraesCS7B01G289500.1	GO:0003689 DNA clamp loader activity	c_B0_DN33419_c0_g1_i10	-2.10103	1.69718e-11	IPR001357: BRCT domain; IPR003593: AAA+ ATPase domain; IPR003959: ATPase, AAA-type, core; IPR008921: DNA polymerase III, clamp loader complex, gamma/delta/delta subunit, C-terminal; IPR012178: Replication factor C subunit 1; IPR013725: DNA replication factor RFC1, C-terminal; IPR027417: P-loop containing nucleoside triphosphate hydrolase
	GO:0005663 DNA replication factor C complex
	GO:0006260 DNA replication
	GO:0005524 ATP binding
	GO:0006281 DNA repair
TraesCS6B01G306300.1	GO:0005737 cytoplasm	c_whole_Bplus_DN36591_c0_g5_i1	-0.522117	0.0036925	IPR000103: Pyridine nucleotide-disulphide oxidoreductase, class-II; IPR005982: Thioredoxin reductase; IPR008255: Pyridine nucleotide-disulphide oxidoreductase, class-II, active site; IPR023753: FAD/NAD(P)-binding domain
	GO:0019430 removal of superoxide radicals
	GO:0055114 oxidation-reduction process
	GO:0004791 thioredoxin-disulfide reductase activity
TraesCS6D01G256900.4	GO:0006310 DNA recombination	c_B0_DN1390_c0_g1_i1	-6.01994	2.63714e-05	IPR001650: Helicase, C-terminal; IPR004609: ATP-dependent DNA helicase RecG; IPR011545: DEAD/DEAH box helicase domain; IPR014001: Helicase superfamily 1/2, ATP-binding domain; IPR027417: P-loop containing nucleoside triphosphate hydrolase
	GO:0004003 ATP-dependent DNA helicase activity
	GO:0005524 ATP binding
	GO:0003676 nucleic acid binding
	GO:0006281 DNA repair
TraesCS7D01G444800.3	GO:0008094 DNA-dependent ATPase activity	c_whole_B0_DN30275_c0_g1_i1	-1.5198	1.36e-17	IPR013632: DNA recombination and repair protein Rad51-like, C-terminal; IPR020588: DNA recombination and repair protein RecA-like, ATP-binding domain; IPR027417: P-loop containing nucleoside triphosphate hydrolase
	GO:0006281 DNA repair
	GO:0005524 ATP binding
	GO:0003677 DNA binding
TraesCS1B01G377800.1	GO:0004518 nuclease activity	c_B0_DN31973_c0_g3_i7	-0.815876	0.0255179	IPR002421: 5'-3' exonuclease, N-terminal; IPR006084: XPG/Rad2 endonuclease; IPR006085: XPG N-terminal; IPR006086: XPG-I domain; IPR008918: Helix-hairpin-helix motif, class 2; IPR019974: XPG conserved site; IPR020045: 5'-3' exonuclease, C-terminal domain; IPR023426: Flap endonuclease 1; IPR029060: PIN domain-like
	GO:0006281 DNA repair
	GO:0003677 DNA binding
TraesCS6D01G077800.1	GO:0006355 regulation of transcription, DNA-templated	c_whole_B0_DN30204_c1_g1_i5	-6.05425	4.25158e-20	IPR004600: TFIIH subunit Tfb4/p34
	GO:0000439 core TFIIH complex
	GO:0006289 nucleotide-excision repair
TraesCS4D01G085900.2	GO:0004518 nuclease activity	c_whole_B0_DN32196_c0_g1_i1	-3.22324	3.43273e-08	IPR004808: AP endonuclease 1; IPR005135: Endonuclease/exonuclease/phosphatase
	GO:0006281 DNA repair
TraesCS7B01G297100.1	GO:0006284 base-excision repair	c_B0_DN33689_c0_g6_i3	-1.5765	0.00059066	IPR003265: HhH-GPD domain; IPR005760: A/G-specific adenine glycosylase MutY; IPR011257: DNA glycosylase; IPR015797: NUDIX hydrolase domain-like; IPR023170: Helix-turn-helix, base-excision DNA repair, C-terminal; IPR029119: MutY, C-terminal
	GO:0019104 DNA N-glycosylase activity
TraesCS7B01G335900.1	GO:0016779 nucleotidyltransferase activity	c_whole_B0_DN23637_c0_g1_i1	-2.03187	0.000172568	IPR001126: UmuC domain; IPR001357: BRCT domain; IPR012112: DNA repair protein, Rev1; IPR017961: DNA polymerase, Y-family, little finger domain
	GO:0042276 error-prone translesion synthesis
	GO:0003684 damaged DNA binding
TraesCS1D01G089500.1	GO:0004003 ATP-dependent DNA helicase activity	c_whole_B0_DN27740_c0_g1_i2	-1.05531	0.0212872	IPR001945: RAD3/XPD family; IPR006554: Helicase-like, DEXD box c2 type; IPR006555: ATP-dependent helicase, C-terminal; IPR010614: DEAD2; IPR010643: Helical and beta-bridge domain; IPR013020: DNA helicase (DNA repair), Rad3 type; IPR014013: Helicase superfamily 1/2, ATP-binding domain, DinG/Rad3-type; IPR027417: P-loop containing nucleoside triphosphate hydrolase
	GO:0005634 nucleus
	GO:0006289 nucleotide-excision repair
	GO:0005524 ATP binding
	GO:0003677 DNA binding
TraesCS7D01G196400.2	GO:0003824 catalytic activity	c_whole_B0_DN28276_c0_g1_i4	-2.22223	3.871e-08	IPR003265: HhH-GPD domain; IPR011257: DNA glycosylase; IPR023170: Helix-turn-helix, base-excision DNA repair, C-terminal
	GO:0006284 base-excision repair
TraesCS3B01G359100.1	GO:0006284 base-excision repair	c_B0_DN30330_c2_g1_i4	-2.34959	4.41657e-07	IPR005019: Methyladenine glycosylase; IPR011257: DNA glycosylase
	GO:0008725 DNA-3-methyladenine glycosylase activity
TraesCS5A01G327800.1	GO:0004519 endonuclease activity	c_whole_B0_DN22010_c0_g1_i1	-0.4419	0.0134401	IPR004808: AP endonuclease 1; IPR005135: Endonuclease/exonuclease/phosphatase; IPR010666: Zinc finger, GRF-type; IPR020848: AP endonuclease 1, conserved site
	GO:0006281 DNA repair
	GO:0005622 intracellular
	GO:0008270 zinc ion binding
	GO:0003677 DNA binding
TraesCS7A01G386700.2	GO:0003689 DNA clamp loader activity	c_B0_DN33419_c0_g1_i8	-1.2937	1.2885e-15	IPR001357: BRCT domain; IPR003593: AAA+ ATPase domain; IPR003959: ATPase, AAA-type, core; IPR008921: DNA polymerase III, clamp loader complex, gamma/delta/delta subunit, C-terminal; IPR012178: Replication factor C subunit 1; IPR013725: DNA replication factor RFC1, C-terminal; IPR027417: P-loop containing nucleoside triphosphate hydrolase
	GO:0005663 DNA replication factor C complex
	GO:0006260 DNA replication
	GO:0005524 ATP binding
	GO:0006281 DNA repair
TraesCS3B01G414200.1	GO:0008094 DNA-dependent ATPase activity	c_whole_B0_DN30047_c1_g3_i1	-1.7939	5.84903e-05	IPR013632: DNA recombination and repair protein Rad51-like, C-terminal; IPR020588: DNA recombination and repair protein RecA-like, ATP-binding domain; IPR027417: P-loop containing nucleoside triphosphate hydrolase
	GO:0006281 DNA repair
	GO:0005524 ATP binding
	GO:0003677 DNA binding
TraesCS4B01G154600.1	GO:0030896 checkpoint clamp complex	c_whole_B0_DN22018_c0_g1_i5	-1.15665	0.00369681	IPR007268: Rad9/Ddc1; IPR026584: Rad9
	GO:0000077 DNA damage checkpoint
	GO:0006281 DNA repair
TraesCS2A01G218900.1	GO:0005634 nucleus	c_whole_B0_DN28641_c0_g1_i4	-1.04084	0.00532886	IPR008984: SMAD/FHA domain; IPR010347: Tyrosyl-DNA phosphodiesterase I; IPR027415: Tyrosyl-DNA phosphodiesterase C-terminal domain
	GO:0006281 DNA repair
	GO:0005515 protein binding
	GO:0008081 phosphoric diester hydrolase activity
TraesCS5D01G359800.2	GO:0006298 mismatch repair	c_B0_DN25055_c0_g1_i1	-0.840763	0.00232341	IPR003594: Histidine kinase-like ATPase, C-terminal domain; IPR013507: DNA mismatch repair protein, C-terminal; IPR014721: Ribosomal protein S5 domain 2-type fold, subgroup; IPR014790: MutL, C-terminal, dimerisation; IPR020568: Ribosomal protein S5 domain 2-type fold
	GO:0005524 ATP binding
	GO:0030983 mismatched DNA binding
TraesCS1B01G102200.2	GO:0006310 DNA recombination	c_whole_B0_DN30296_c0_g4_i1	-0.501596	0.000155896	IPR001878: Zinc finger, CCHC-type; IPR004365: OB-fold nucleic acid binding domain, AA-tRNA synthetase-type; IPR004591: Replication factor A protein 1; IPR007199: Replication factor-A protein 1, N-terminal; IPR012340: Nucleic acid-binding, OB-fold; IPR013955: Replication factor A, C-terminal; IPR031657: Replication protein A, OB domain
	GO:0006281 DNA repair
	GO:0005634 nucleus
	GO:0006260 DNA replication
	GO:0008270 zinc ion binding
	GO:0003677 DNA binding
TraesCS5B01G559300.1	GO:0043564 Ku70:Ku80 complex	c_B0_DN27635_c0_g1_i2	-0.17223	0.0451266	IPR002035: von Willebrand factor, type A; IPR005160: Ku70/Ku80 C-terminal arm; IPR005161: Ku70/Ku80, N-terminal alpha/beta; IPR006164: Ku70/Ku80 beta-barrel domain; IPR014893: Ku, C-terminal; IPR016194: SPOC-like, C-terminal domain; IPR024193: Ku80
	GO:0000723 telomere maintenance
	GO:0006303 double-strand break repair via nonhomologous end joining
	GO:0042162 telomeric DNA binding
	GO:0006310 DNA recombination
	GO:0004003 ATP-dependent DNA helicase activity
	GO:0003684 damaged DNA binding
TraesCS3D01G192600.1	GO:0004518 nuclease activity	c_whole_B0_DN30649_c0_g6_i1	-0.614238	0.0102423	IPR003583: Helix-hairpin-helix DNA-binding motif, class 1; IPR006166: ERCC4 domain; IPR010996: DNA polymerase beta-like, N-terminal domain; IPR011335: Restriction endonuclease type II-like
	GO:0006281 DNA repair
	GO:0003677 DNA binding
TraesCS7D01G194700.2	GO:0003887 DNA-directed DNA polymerase activity	c_B0_DN30375_c0_g1_i3	-0.401848	0.0132631	IPR001357: BRCT domain; IPR002008: DNA polymerase family X, beta-like; IPR002054: DNA-directed DNA polymerase X; IPR010996: DNA polymerase beta-like, N-terminal domain; IPR018944: DNA polymerase lambda, fingers domain; IPR022312: DNA polymerase family X; IPR028207: DNA polymerase beta, palm domain; IPR029398: DNA polymerase beta, thumb domain
	GO:0005634 nucleus
	GO:0006281 DNA repair
	GO:0003677 DNA binding
TraesCS5B01G211200.2	GO:0005737 cytoplasm	c_B0_DN32383_c0_g2_i3	-0.701126	0.00726822	IPR011032: GroES-like; IPR017416: Chaperonin Cpn20; IPR018369: Chaperonin GroES, conserved site; IPR020818: GroES chaperonin family
	GO:1901671 positive regulation of superoxide dismutase activity
	GO:0006457 protein folding
	GO:0005524 ATP binding
	GO:0046914 transition metal ion binding
TraesCS2D01G565200.1	GO:0004519 endonuclease activity	c_whole_B0_DN29957_c0_g1_i4	-2.72198	0.00229034	IPR000432: DNA mismatch repair protein MutS, C-terminal; IPR002625: Smr domain; IPR005747: Endonuclease MutS2; IPR007696: DNA mismatch repair protein MutS, core; IPR027417: P-loop containing nucleoside triphosphate hydrolase
	GO:0006298 mismatch repair
	GO:0030983 mismatched DNA binding
	GO:0016887 ATPase activity
	GO:0045910 negative regulation of DNA recombination
	GO:0005524 ATP binding
TraesCS7B01G356900.4	GO:0008094 DNA-dependent ATPase activity	c_whole_B0_DN30275_c0_g1_i3	-1.41908	0.020923	IPR013632: DNA recombination and repair protein Rad51-like, C-terminal; IPR020588: DNA recombination and repair protein RecA-like, ATP-binding domain; IPR027417: P-loop containing nucleoside triphosphate hydrolase
	GO:0006281 DNA repair
	GO:0005524 ATP binding
	GO:0003677 DNA binding
TraesCS2D01G552400.1	GO:0006284 base-excision repair	c_whole_B0_DN24154_c0_g1_i4	-1.43255	0.000193046	IPR002043: Uracil-DNA glycosylase family 1; IPR005122: Uracil-DNA glycosylase-like; IPR018085: Uracil-DNA glycosylase, active site
	GO:0004844 uracil DNA N-glycosylase activity
TraesCS2D01G541500.1	GO:0006282 regulation of DNA repair	c_B0_DN27952_c0_g1_i6	-1.86955	4.05594e-07	IPR003783: Regulatory protein RecX; IPR011991: Winged helix-turn-helix DNA-binding domain
TraesCS4D01G081200.1	GO:0006285 base-excision repair, AP site formation	c_whole_B0_DN26611_c0_g1_i3	-3.03325	0.000288483	IPR000445: Helix-hairpin-helix motif; IPR003265: HhH-GPD domain; IPR003651: Endonuclease III-like, iron-sulphur cluster loop motif; IPR004035: Endonuclease III, iron-sulphur binding site; IPR011257: DNA glycosylase; IPR023170: Helix-turn-helix, base-excision DNA repair, C-terminal; IPR030841: Endonuclease III-like protein 1
	GO:0051539 4 iron, 4 sulfur cluster binding
	GO:0005634 nucleus
	GO:0019104 DNA N-glycosylase activity
	GO:0003906 DNA-(apurinic or apyrimidinic site) lyase activity
	GO:0003677 DNA binding
TraesCS7D01G162300.1	GO:0005737 cytoplasm	c_B0_DN28086_c0_g1_i2	-2.72755	0.000669149	IPR011032: GroES-like; IPR017416: Chaperonin Cpn20; IPR018369: Chaperonin GroES, conserved site; IPR020818: GroES chaperonin family
	GO:1901671 positive regulation of superoxide dismutase activity
	GO:0006457 protein folding
	GO:0005524 ATP binding
	GO:0046914 transition metal ion binding
TraesCS3A01G330200.3	GO:0004519 endonuclease activity	c_B0_DN30056_c0_g1_i3	-10.2332	2.25814e-18	IPR003034: SAP domain; IPR004808: AP endonuclease 1; IPR005135: Endonuclease/exonuclease/phosphatase; IPR020847: AP endonuclease 1, binding site; IPR020848: AP endonuclease 1, conserved site
	GO:0006281 DNA repair
	GO:0005622 intracellular
	GO:0003677 DNA binding
TraesCS3B01G209400.1	GO:0006310 DNA recombination	c_whole_B0_DN33370_c1_g2_i5	-4.91731	9.91266e-14	IPR012340: Nucleic acid-binding, OB-fold; IPR013970: Replication factor A protein 3
	GO:0005634 nucleus
	GO:0006281 DNA repair
	GO:0006260 DNA replication
	GO:0003677 DNA binding
TraesCS2D01G352400.1	GO:0006298 mismatch repair	c_whole_Bplus_DN20344_c0_g1_i2	-0.570191	0.0427676	IPR000432: DNA mismatch repair protein MutS, C-terminal; IPR007695: DNA mismatch repair protein MutS-like, N-terminal; IPR007696: DNA mismatch repair protein MutS, core; IPR007860: DNA mismatch repair protein MutS, connector domain; IPR007861: DNA mismatch repair protein MutS, clamp; IPR016151: DNA mismatch repair protein MutS, N-terminal; IPR027417: P-loop containing nucleoside triphosphate hydr…
	GO:0005524 ATP binding
	GO:0030983 mismatched DNA binding
TraesCS2D01G022800.1	GO:0006284 base-excision repair	c_whole_Bplus_DN37617_c3_g1_i5	-1.03559	0.045574	IPR010979: Ribosomal protein S13-like, H2TH; IPR012319: Formamidopyrimidine-DNA glycosylase, catalytic domain; IPR015886: DNA glycosylase/AP lyase, H2TH DNA-binding; IPR020629: Formamidopyrimidine-DNA glycosylase
	GO:0008270 zinc ion binding
	GO:0003684 damaged DNA binding
	GO:0008534 oxidized purine nucleobase lesion DNA N-glycosylase activity
	GO:0006289 nucleotide-excision repair
* Prefix B0 in name means B0 sequence file origin, prefix Bplus - Bplus sequence file origin; prefix whole - B0&Bplus sequence dataset origin (see details in Material and Methods)
