# Supplementary material for: Tissue-Specific Transcriptome Analysis Reveals Candidate Transcripts Associated with the Process of Programmed B Chromosome Elimination in Aegilops speltoides
Source: Int J Mol Sci. 2020 Oct 14;21(20):7596. doi: 10.3390/ijms21207596 (PMC7593951; doi:10.3390/ijms21207596)
Supplement: Supplementary file 1 [file ijms-21-07596-s001.zip › SUPPL FINAL/Table S8.xlsx]

## Sheet: Sheet1
Table S8. Results of differentially expression analysis in embryos of Ae. speltoides based on Deseq2. Annotated transcript isoforms uniquely expressed during the B chromosome elimination are shown.
target_id*	est_counts (Ae.spelt, B0) sample 1	est_counts (Ae.spelt, B0) sample 2	est_counts (Ae.spelt, B0) sample 3	est_counts (Ae.spelt, Bplus) sample 1	est_counts (Ae.spelt, Bplus) sample 2	est_counts (Ae.spelt, Bplus) sample 3	tpm (Ae.spelt, B0) sample 1	tpm (Ae.spelt, B0) sample 2	tpm (Ae.spelt, B0) sample 3	tpm (Ae.spelt, Bplus) sample 1	tpm (Ae.spelt, Bplus) sample 2	tpm (Ae.spelt, Bplus) sample 3	base mean Ae.spelt. B0	base mean Ae. spelt Bplus	log 2 foldchange Ae.spelt Bplus/B0	FDR Ae.spelt. Bplus/B0	Database		Annotation	Interpro	Description	GO	Reactome/KEGG
c_Bplus_DN21389_c0_g1_i1	0	0	0	1.9631	33	27	0	0	0	1.9631	3.866	3.56569	0	25.0429	7.18064	1.34403e-06	Gene3D	G3DSA:4.10.60.10		IPR036875	Zinc finger, CCHC-type superfamily	GO:0003676|GO:0008270
c_Bplus_DN23165_c0_g1_i1	0	0	0	1.63376	38	35	0	0	0	1.63376	1.62627	1.66692	0	36.3684	7.71581	1.42041e-08	Pfam	PF02992	Transposase family tnp2	IPR004242	Transposon, En/Spm-like
c_Bplus_DN24776_c0_g1_i1	0	0	0	2.10265	37	45	0	0	0	2.10265	1.17345	1.58539	0	48.8599	8.14063	1.08648e-08	Pfam	PF04578	Protein of unknown function, DUF594	IPR007658	Protein of unknown function DUF594
c_Bplus_DN27382_c0_g1_i1	0	0	0	6.02581	132.178	360.98	0	0	0	6.02581	3.81678	11.5735	0	239.073	10.4334	1.91925e-12	SUPERFAMILY	SSF47576		IPR036872	Calponin-like domain superfamily	GO:0005515
c_Bplus_DN27549_c0_g1_i1	0	0	0	2.58412	9	32.8401	0	0	0	2.58412	0.482109	1.96126	0	30.4289	7.4575	3.97561e-05	Pfam	PF03407	Nucleotide-diphospho-sugar transferase	IPR005069	Nucleotide-diphospho-sugar transferase
c_Bplus_DN27718_c0_g1_i3	0	0	0	12.0903	179	350	0	0	0	12.0903	8.9289	19.453	0	259.709	10.5528	3.92059e-14	Pfam	PF04844	Transcriptional repressor, ovate	IPR006458	Ovate protein family, C-terminal
c_Bplus_DN28001_c0_g1_i1	0	0	0	1.72082	57.947	35.5847	0	0	0	1.72082	1.74282	1.18856	0	48.7802	8.14158	1.95388e-09	ProDom	PD149576	SPLICING FACTOR PRP8 MRNA PRE-MRNA PROCESSING U5 PRP8 NUCLEAR RNA-BINDING	IPR012591	PRO8NT domain	GO:0000398	Reactome: R-HSA-72163|Reactome: R-HSA-72165
c_Bplus_DN29914_c0_g1_i2	0	0	0	1.13083	32.1836	49.5982	0	0	0	1.13083	0.608043	1.03856	0	47.0491	8.08591	2.46255e-08	Gene3D	G3DSA:1.25.40.10		IPR011990	Tetratricopeptide-like helical domain superfamily	GO:0005515
c_Bplus_DN30187_c0_g1_i1	0	0	0	0	622	77	0	0	0	0	33.0551	4.56179	0	210.257	10.2488	0.00192415	Pfam	PF07019	Rab5-interacting protein (Rab5ip)	IPR029008	Rab5-interacting protein family
c_Bplus_DN30196_c3_g9_i2	0	0	0	0.665497	162.849	91.3932	0	0	0	0.665497	4.02528	2.50637	0	89.8755	9.02348	5.01934e-08	SMART	SM00774		IPR003657	WRKY domain	GO:0003700|GO:0006355|GO:0043565
c_Bplus_DN30654_c0_g1_i2	0	0	0	4.57462	76.0399	64.4779	0	0	0	4.57462	2.6296	2.47825	0	88.7479	9.00317	1.35899e-10	Pfam	PF02309	AUX/IAA family	IPR033389	AUX/IAA domain
c_Bplus_DN31642_c1_g1_i5	0	0	0	2.71949	143.15	124.152	0	0	0	2.71949	3.51242	3.37969	0	123.48	9.48093	2.46884e-13	Pfam	PF04884	Vitamin B6 photo-protection and homoeostasis	IPR006968	Root UVB sensitive family
c_Bplus_DN31838_c0_g1_i1	0	0	0	2.51592	36	48.0813	0	0	0	2.51592	1.07911	1.60053	0	55.4993	8.32494	1.98339e-08	Pfam	PF04755	PAP_fibrillin	IPR006843	Plastid lipid-associated protein/fibrillin conserved domain
c_Bplus_DN32318_c0_g1_i3	0	0	0	0.870037	15.6589	77.1208	0	0	0	0.870037	0.379351	2.07268	0	44.6421	8.01118	6.04015e-06	SMART	SM00463		IPR002625	Smr domain
c_Bplus_DN32701_c1_g1_i1	0	0	0	0.297861	65.8518	46.1219	0	0	0	0.297861	1.9564	1.52161	0	39.4943	7.8375	1.105e-05	SUPERFAMILY	SSF52540		IPR027417	P-loop containing nucleoside triphosphate hydrolase
c_Bplus_DN32953_c0_g9_i3	0	0	0	2.01834	51.4308	83.4226	0	0	0	2.01834	1.42077	2.55817	0	69.109	8.64125	8.05871e-10	SUPERFAMILY	SSF52833		IPR036249	Thioredoxin-like superfamily
c_Bplus_DN33083_c0_g2_i1	0	0	0	6.04516	67.8624	174.713	0	0	0	6.04516	1.73507	4.95678	0	160.727	9.86028	1.23194e-10	TIGRFAM	TIGR01359	UMP_CMP_kin_fam: UMP-CMP kinase family	IPR006266	UMP-CMP kinase	GO:0004127|GO:0006207|GO:0006221|GO:0009041	KEGG: 00240+2.7.4.14|MetaCyc: PWY-7176|Reactome: R-HSA-499943
c_Bplus_DN33219_c0_g2_i3	0	0	0	1.87435	68	118	0	0	0	1.87435	0.906207	1.74115	0	108.807	9.29675	6.53276e-11	Pfam	PF10551	MULE transposase domain	IPR018289	MULE transposase domain
c_Bplus_DN33517_c0_g1_i2	0	0	0	6.78775	332.664	432.991	0	0	0	6.78775	5.61188	8.09268	0	387.002	11.1282	1.45571e-17	Pfam	PF06241	Castor and Pollux, part of voltage-gated ion channel	IPR010420	CASTOR/POLLUX/SYM8 ion channels
c_Bplus_DN33630_c0_g7_i3	5.87396e-07	0.000228912	0	1.76022	244.482	74.5447	1.66017e-08	5.95123e-06	0	1.76022	6.4225	2.17327	0	120.805	9.45061	7.16918e-10	Pfam	PF04852	Protein of unknown function (DUF640)	IPR006936	ALOG domain
c_Bplus_DN33803_c3_g2_i1	0	0	0	2.13488	4	41	0	0	0	2.13488	0.200269	2.28737	0	30.0851	7.44167	0.000338927	Gene3D	G3DSA:3.80.10.10		IPR032675	Leucine-rich repeat domain superfamily
c_Bplus_DN34088_c1_g5_i4	0	0	0	0.770599	162.791	133.42	0	0	0	0.770599	3.67139	3.33712	0	107.5	9.28134	9.12095e-09	SUPERFAMILY	SSF56112		IPR011009	Protein kinase-like domain superfamily
c_Bplus_DN34540_c0_g2_i1	0	0	0	5.50495	95	103	0	0	0	5.50495	4.48052	5.40987	0	103.541	9.22486	2.42757e-12	Gene3D	G3DSA:1.25.40.20		IPR036770	Ankyrin repeat-containing domain superfamily
c_Bplus_DN34688_c0_g1_i4	0	0	0	1.51365	26.9064	33.3745	0	0	0	1.51365	0.505133	0.694422	0	46.26	8.06248	3.90905e-07	Pfam	PF03635	Vacuolar protein sorting-associated protein 35	IPR005378	Vacuolar protein sorting-associated protein 35	GO:0008565|GO:0015031|GO:0030904|GO:0042147	Reactome: R-HSA-3238698
c_Bplus_DN34695_c3_g7_i2	0	0	0	1.3238	34.4174	35.5904	0	0	0	1.3238	0.9459	1.08576	0	38.8449	7.8095	2.13275e-08	TIGRFAM	TIGR00756	PPR: pentatricopeptide repeat domain	IPR002885	Pentatricopeptide repeat
c_Bplus_DN35270_c2_g1_i1	0	0	0	37.5675	405	1227	0	0	0	37.5675	8.45061	28.3856	0	1152.78	12.7034	1.0311e-16	SUPERFAMILY	SSF53098		IPR012337	Ribonuclease H-like superfamily
c_Bplus_DN35321_c2_g3_i2	0	0	0	48.1155	909.058	1462.65	0	0	0	48.1155	32.9247	58.8954	0	1234.67	12.8024	4.91581e-22	Pfam	PF10217	Uncharacterized conserved protein (DUF2039)	IPR019351	Protein of unknown function DUF2039
c_Bplus_DN35806_c0_g3_i1	0	0	0	10.1919	380	98	0	0	0	10.1919	10.2542	2.9352	0	269.599	10.6076	8.7478e-13	SUPERFAMILY	SSF57667		IPR036236	Zinc finger C2H2 superfamily
c_Bplus_DN35810_c0_g4_i2	0	0	0	0	201	27	0	0	0	0	10.0635	1.50632	0	68.7232	8.63577	0.0100576	Pfam	PF13178	Protein of unknown function (DUF4005)	IPR025064	Domain of unknown function DUF4005
c_Bplus_DN35820_c0_g5_i3	0	0	0	15.012	183.61	565.938	0	0	0	15.012	3.33934	11.4063	0	529.29	11.5803	7.89447e-14	Pfam	PF09741	Uncharacterized conserved protein (DUF2045)	IPR019141	Protein of unknown function DUF2045
c_Bplus_DN35903_c0_g1_i3	0	0	0	5.84233	113.013	166.999	0	0	0	5.84233	3.04963	5.0018	0	164.756	9.8957	7.52518e-13	Pfam	PF12146	Serine aminopeptidase, S33	IPR022742	Serine aminopeptidase, S33
c_Bplus_DN35972_c0_g5_i2	0	0	0	17.6326	603.7	787.839	0	0	0	17.6326	11.754	17.0025	0	759.621	12.1014	2.05022e-20	SUPERFAMILY	SSF53098		IPR012337	Ribonuclease H-like superfamily
c_Bplus_DN36020_c4_g1_i5	0	0	0	2.23093	40.68	58.9208	0	0	0	2.23093	0.802541	1.28851	0	70.4779	8.67011	9.82792e-09	Pfam	PF14416	PMR5 N terminal Domain	IPR025846	PMR5 N-terminal domain
c_Bplus_DN36096_c0_g3_i1	0	0	0	2.29342	23.5271	150	0	0	0	2.29342	0.960922	6.81596	0	80.3731	8.86029	8.25701e-07	SUPERFAMILY	SSF48113		IPR010255	Haem peroxidase	GO:0004601|GO:0006979|GO:0020037|GO:0055114
c_Bplus_DN36117_c0_g1_i7	0	0	0	0.475497	35.1754	57.5447	0	0	0	0.475497	0.802769	1.45656	0	38.48	7.79759	8.54034e-07	Pfam	PF02475	Met-10+ like-protein	IPR030382	SAM-dependent methyltransferase TRM5/TYW2-type		Reactome: R-HSA-6782861
c_Bplus_DN37017_c1_g1_i7	0	0	0	1.66588	0	58.6201	0	0	0	1.66588	0	2.09519	0	38.4459	7.79685	0.0193744	Pfam	PF05132	RNA polymerase III RPC4	IPR007811	DNA-directed RNA polymerase III subunit RPC4	GO:0003677|GO:0003899|GO:0005666|GO:0006383	Reactome: R-HSA-1834949|Reactome: R-HSA-73780|Reactome: R-HSA-73980|Reactome: R-HSA-749476|Reactome: R-HSA-76061|Reactome: R-HSA-76066|Reactome: R-HSA-76071
c_Bplus_DN37035_c0_g1_i2	0	0	0	11.1069	53	27.2099	0	0	0	11.1069	2.01482	1.15022	0	120.154	9.44101	7.90145e-07	SUPERFAMILY	SSF49599		IPR008974	TRAF-like	GO:0005515
c_Bplus_DN37362_c1_g1_i15	0	0	0	10.02	58.7464	12.9194	0	0	0	10.02	2.21447	0.541508	0	108.384	9.29236	4.7776e-06	Gene3D	G3DSA:3.40.850.10		IPR036961	Kinesin motor domain superfamily	GO:0003777|GO:0005524|GO:0007018|GO:0008017	Reactome: R-HSA-6811434|Reactome: R-HSA-983189
c_Bplus_DN37786_c0_g1_i1	0	0	0	3.36743	36	21.1312	0	0	0	3.36743	0.998618	0.650692	0	57.5978	8.37976	1.79029e-06	TIGRFAM	TIGR01640	F_box_assoc_1: F-box protein interaction domain	IPR017451	F-box associated interaction domain
c_Bplus_DN37934_c1_g1_i3	0.455964	0	0	1.70908	32.094	5.58217	0.0262888	0	0	1.70908	1.70558	0.33071	0	22.132	7.00214	0.000111521	SUPERFAMILY	SSF103473		IPR036259	MFS transporter superfamily
c_Bplus_DN37982_c1_g1_i10	0	0	0	1.04543	66.6652	69.3778	0	0	0	1.04543	2.69824	3.12382	0	53.3416	8.27022	6.45567e-08	SUPERFAMILY	SSF53474		IPR029058	Alpha/Beta hydrolase fold
c_Bplus_DN38507_c2_g5_i3	0	0	0	2.93675	95.9811	97.916	0	0	0	2.93675	5.11088	5.81258	0	81.9572	8.88955	1.73676e-10	Pfam	PF05724	Thiopurine S-methyltransferase (TPMT)	IPR008854	TPMT family	GO:0008757	KEGG: 00983+2.1.1.67|Reactome: R-HSA-156581
c_Bplus_DN38557_c1_g2_i4	0	0	0	1.83383	130.238	28.5666	0	0	0	1.83383	1.89193	0.459573	0	89.4936	9.01702	1.06485e-08	Pfam	PF13359	DDE superfamily endonuclease	IPR027806	Harbinger transposase-derived nuclease domain
c_Bplus_DN38741_c1_g1_i1	0	0	0	24.4517	195	85.6956	0	0	0	24.4517	5.52362	2.69493	0	368.46	11.0579	6.3598e-10	Pfam	PF03732	Retrotransposon gag protein	IPR005162	Retrotransposon gag domain
c_Bplus_DN38948_c4_g7_i1	0	0	0	0	73	117	0	0	0	0	1.24878	2.21758	0	64.3607	8.5407	0.00836634	TIGRFAM	TIGR00483	EF-1_alpha: translation elongation factor EF-1, subunit alpha	IPR004539	Translation elongation factor EF1A, eukaryotic/archaeal	GO:0003746|GO:0005525|GO:0005737|GO:0006414	Reactome: R-HSA-156842
c_whole_Bplus_DN16002_c0_g1_i2	0	0	0	1.02202	57	6	0	0	0	1.02202	1.8516	0.216544	0	29.081	7.39698	8.88062e-05	Pfam	PF03469	XH domain	IPR005379	Uncharacterised domain XH
c_whole_Bplus_DN26190_c0_g2_i4	0	0	0	2.68915	209	299.492	0	0	0	2.68915	4.67026	7.4219	0	210.026	10.2469	9.67657e-13	SUPERFAMILY	SSF52540		IPR027417	P-loop containing nucleoside triphosphate hydrolase
c_whole_Bplus_DN29585_c0_g1_i1	0	0	0	7.26563	96	198.677	0	0	0	7.26563	2.73378	6.28132	0	183.933	10.0548	5.40402e-12	PIRSF	PIRSF000103		IPR015815	3-hydroxyisobutyrate dehydrogenase-related	GO:0016491|GO:0055114	Reactome: R-HSA-70895
c_whole_Bplus_DN30391_c0_g1_i3	0	0	0	1.51688	37.8589	53.0394	0	0	0	1.51688	0.862541	1.34023	0	52.093	8.23296	6.74854e-09	SUPERFAMILY	SSF52799		IPR029021	Protein-tyrosine phosphatase-like
c_whole_Bplus_DN31213_c0_g1_i6	0	0	0	1.20003	169.73	183.279	0	0	0	1.20003	3.02729	3.62237	0	138.856	9.65022	5.18771e-11	Gene3D	G3DSA:3.40.50.1820		IPR029058	Alpha/Beta hydrolase fold
c_whole_Bplus_DN31279_c0_g2_i2	0	0	0	2.24215	37	41	0	0	0	2.24215	1.31868	1.62441	0	46.2966	8.06294	1.25622e-08	Pfam	PF02519	Auxin responsive protein	IPR003676	Small auxin-up RNA	GO:0009733
c_whole_Bplus_DN31384_c1_g4_i1	0	0	0	2.36081	7	38	0	0	0	2.36081	0.409333	2.47953	0	29.1313	7.39469	9.05125e-05	Pfam	PF14009	Domain of unknown function (DUF4228)	IPR025322	Protein of unknown function DUF4228, plant
c_whole_Bplus_DN31605_c0_g1_i3	0	0	0	3.24853	46.8463	107.176	0	0	0	3.24853	1.57725	4.00994	0	84.4116	8.93034	1.69984e-09	Pfam	PF12819	Carbohydrate-binding protein of the ER	IPR024788	Malectin-like carbohydrate-binding domain
c_whole_Bplus_DN32137_c0_g1_i2	0	0	0	0.898581	0	55.9008	0	0	0	0.898581	0	0.99452	0	38.8005	7.8101	0.0190056	TIGRFAM	TIGR02056	ChlG: chlorophyll synthase ChlG	IPR011799	Chlorophyll synthase, ChlG	GO:0015995|GO:0016021|GO:0046408	KEGG: 00860+2.5.1.62|MetaCyc: PWY-5064|MetaCyc: PWY-5068|MetaCyc: PWY-5086|MetaCyc: PWY-7764
c_whole_Bplus_DN32775_c1_g1_i3	0	0	0	0.824389	33.6967	34.0306	0	0	0	0.824389	0.987947	1.10788	0	31.5518	7.51139	7.09474e-08	PIRSF	PIRSF018427		IPR011876	Isopentenyl-diphosphate delta-isomerase, type 1	GO:0004452|GO:0008299	KEGG: 00900+5.3.3.2|MetaCyc: PWY-5123|MetaCyc: PWY-6174|MetaCyc: PWY-6383|MetaCyc: PWY-6859|MetaCyc: PWY-7102|MetaCyc: PWY-7391|MetaCyc: PWY-7524|MetaCyc: PWY-7560|MetaCyc: PWY-922|Reactome: R-HSA-191273
c_whole_Bplus_DN33944_c0_g1_i2	0	0	0	0.889953	61.9347	69.5546	0	0	0	0.889953	0.971944	1.20907	0	62.0835	8.48736	3.29797e-10	Pfam	PF05212	Protein of unknown function (DUF707)	IPR007877	Protein of unknown function DUF707
c_whole_Bplus_DN34091_c0_g1_i6	0	0	0	12.4452	1398.75	1602.67	0	0	0	12.4452	14.4206	18.2847	0	1389.4	12.9728	5.30548e-24	PIRSF	PIRSF000106		IPR001891	Malic oxidoreductase	GO:0004470|GO:0004471
c_whole_Bplus_DN34508_c3_g1_i3	0	0	0	1.88138	71.9764	106.836	0	0	0	1.88138	1.2795	2.1045	0	94.6395	9.09513	3.42438e-11	Gene3D	G3DSA:3.80.10.10		IPR032675	Leucine-rich repeat domain superfamily
c_whole_Bplus_DN36644_c0_g7_i1	0	0	0	0.521693	54.917	75.3437	0	0	0	0.521693	0.931707	1.41624	0	53.494	8.27342	4.2125e-08	Pfam	PF04727	ELMO/CED-12 family	IPR006816	ELMO domain
c_whole_Bplus_DN36817_c1_g3_i1	0	0	0	0	56.5504	42.1486	0	0	0	0	0.641825	0.529476	0	32.1123	7.538	0.0228083	SMART	SM00220		IPR000719	Protein kinase domain	GO:0004672|GO:0005524|GO:0006468
c_whole_Bplus_DN36830_c0_g4_i3	0	0	0	1.18979	22.3268	71.6303	0	0	0	1.18979	0.540398	1.92337	0	48.9314	8.14326	5.4821e-07	Gene3D	G3DSA:3.80.10.10		IPR032675	Leucine-rich repeat domain superfamily
c_whole_Bplus_DN36855_c2_g1_i4	0	0	0	1.80314	20.7076	35.2601	0	0	0	1.80314	0.864157	1.63729	0	32.8527	7.56721	5.242e-07	SUPERFAMILY	SSF101941		IPR036093	NAC domain superfamily	GO:0003677|GO:0006355
c_whole_Bplus_DN36875_c2_g2_i12	0	0	0	3.66115	32.1652	92.8088	0	0	0	3.66115	0.763348	2.44325	0	93.4584	9.07779	3.47257e-08	Pfam	PF06839	GRF zinc finger	IPR010666	Zinc finger, GRF-type	GO:0008270
c_whole_Bplus_DN36891_c0_g2_i4	0	0	0	1.06164	92.2237	196.209	0	0	0	1.06164	1.67161	3.94112	0	117.902	9.41355	2.13438e-09	Pfam	PF04339	Peptidogalycan biosysnthesis/recognition	IPR007434	Peptidogalycan biosysnthesis/recognition
c_whole_Bplus_DN37081_c2_g1_i3	0	0	0	0.490046	35.7547	30.2712	0	0	0	0.490046	0.618757	0.580445	0	30.6665	7.47173	6.39902e-08	Pfam	PF13041	PPR repeat family	IPR002885	Pentatricopeptide repeat
c_whole_Bplus_DN37151_c1_g3_i3	0	0	0	2.18202	13.8906	33.1798	0	0	0	2.18202	0.491138	1.30409	0	36.2635	7.71077	6.95676e-06	Gene3D	G3DSA:3.40.50.1820		IPR029058	Alpha/Beta hydrolase fold
c_whole_Bplus_DN37165_c4_g1_i3	0	0	0	8.69885	134.429	494.864	0	0	0	8.69885	4.55469	18.633	0	304.579	10.7829	3.63279e-12	SUPERFAMILY	SSF54928		IPR035979	RNA-binding domain superfamily	GO:0003676
c_whole_Bplus_DN37691_c1_g2_i4	0	0	0	1.41759	128.089	207.743	0	0	0	1.41759	1.88112	3.37887	0	145.231	9.71429	1.19886e-11	Pfam	PF08547	Complex I intermediate-associated protein 30 (CIA30)	IPR013857	NADH:ubiquinone oxidoreductase intermediate-associated protein 30		Reactome: R-HSA-6799198
c_whole_Bplus_DN37960_c1_g1_i3	0	0	0	2.5838	230	38.2399	0	0	0	2.5838	3.12261	0.57486	0	142.822	9.69126	1.7311e-09	SUPERFAMILY	SSF49723		IPR036392	PLAT/LH2 domain superfamily	GO:0005515
c_whole_Bplus_DN38167_c0_g1_i3	0	0	0	5.56517	368.6	102.205	0	0	0	5.56517	9.25627	2.84775	0	217.209	10.2964	6.93196e-13	Pfam	PF06075	Plant protein of unknown function (DUF936)	IPR010341	Protein of unknown function DUF936, plant
* Prefix B0 in name means B0 sequence file origin, prefix Bplus - Bplus sequence file origin; prefix whole - B0&Bplus sequence dataset origin (see details in Material and Methods)
